# Supplementary material for: Photodegradation of carbon dots cause cytotoxicity
Source: Nat Commun. 2021 Feb 5;12:812. doi: 10.1038/s41467-021-21080-z (PMC7864953; doi:10.1038/s41467-021-21080-z)
Supplement: Supplementary file 3 — Supplementary Excel File [file 41467_2021_21080_MOESM3_ESM.xlsx]

## Sheet: DEGs-n-CD
Gene Name	EC	Model	p-value
RFC2	0.0922217	gaussian	0.00438654
SDHAF1	0.0960009	lgaussian	0.027508
HEY2	0.0960108	gaussian	0.00605636
NOTCH1	0.74941	W2.4_up	0.000217155
NR3C1	2.09827	lgaussian	7.99e-06
TSLP	2.50717	linlog_up	0.05
IL7	3.20603	lgaussian	0.00290451
RUNX1	5.98263	linlog_up	0.05
CYP1B1	6.30874	lgaussian	0.00040409
SMAD7	6.89471	gaussian	0.00101067
IGFBP6	7.87718	linlog_up	0.05
PTPRB	8.50574	lgaussian	0.00683434
CCL2	8.65299	lgaussian	0.000308504
POLD3	8.88449	gaussian	8.47e-05
INSIG2	10.6768	MM.3_up	1.95e-06
IRF1	10.6841	linlog_up	0.05
PTPRF	11.1611	lgaussian	0.000138607
HR	11.9783	gaussian	0.000327238
LPIN1	11.9985	gaussian	0.00022003
PRKCA	12.0004	gaussian	0.0318753
BBS7	12.0005	lgaussian	0.00257861
WWOX	12.0106	gaussian	0.0138097
IL4R	13.4596	W2.4_up	3.86e-08
ATF3	13.9082	W2.4_up	2.18e-10
SERPINE1	14.9909	W1.4_up	1.55e-09
CD44	15.4109	MM.3_up	2.42e-06
PLAUR	16.8901	linlog_up	0.05
JAG1	17.122	W1.4_up	4.34e-05
SNAI1	17.8799	W1.4_up	2.7e-05
POU5F1	17.8968	gaussian	0.00110045
MAP2K1	18.1885	linlog_up	0.05
MCL1	18.7266	MM.3_up	1.02e-07
KLF4	18.7508	LL.3_up	8.54e-06
HES1	19.1296	MM.3_up	1.29e-05
MUC1	19.2399	linlog_up	0.05
NQO1	19.2921	W1.4_up	0.00037269
BHLHE40	19.808	W1.4_up	1.06e-09
IGFBP1	20.2559	LL.3_up	5.24e-06
XBP1	21.3008	LL.3_up	5.48e-07
CSF1	22.3722	LL.3_up	9.92e-08
NEK2	22.8025	linlog_down	0.05
CREB3	23.2964	MM.3_up	1.53e-09
VLDLR	24.3314	W1.4_up	1.49e-11
MVP	26.2159	linlog_up	0.05
SERPINB1	26.6028	linlog_up	0.05
GRN	26.6181	linlog_up	0.05
CLDN1	27.1343	W2.4_up	4.26e-06
TNFRSF1A	27.2982	lgaussian	0.00959859
SOCS3	27.6078	LL.4_up	1.68e-05
CXCL2	28.4551	W1.4_up	2.44e-05
DDIT3	29.4085	LL.3_up	8.38e-08
SCARB1	29.4777	lgaussian	0.000862841
IKBKG	30.5217	W1.4_up	2.03e-07
TGFB1	31.591	LL.4_up	2.19e-06
FOXO3	31.6415	MM.3_up	2.79e-07
IL6	32.2367	W2.4_up	5.38e-06
CDKN1A	33.4753	W2.4_up	4.87e-08
BAK1	34.5951	LL.3_up	4.88e-07
ENO2	34.698	W1.4_up	2.6e-08
ADRB2	34.7815	linlog_up	0.05
CXCR4	35.1302	W2.4_up	5.09e-05
EXO1	35.3446	gaussian	0.00755122
BIRC3	35.3508	lgaussian	0.000509765
TGFBR1	35.5978	W2.4_up	7.34e-06
BMP2	36.6813	W1.4_up	6.65e-06
SIRT1	37.8879	lgaussian	0.000659714
PMP22	37.8992	LL.4_up	0.000836628
CCL5	38.0354	W1.4_up	0.000117495
PTK2	39.5461	W1.4_up	0.000179798
ETS1	41.2097	W1.4_up	3.3e-06
SFN	41.3992	W2.4_up	0.00032482
FYN	45.174	lgaussian	5.41e-06
RHOC	45.2238	W1.4_up	1.96e-05
NRAS	46.5766	LL.4_up	0.000291503
PRNP	48.1308	LL.3_up	0.00294676
RCAN1	48.6958	W1.4_up	8.18e-05
PRKCE	49.3843	MM.3_up	3.23e-06
ACVR1	49.8374	W1.4_up	4.17e-06
FZD1	52.0832	LL.3_up	0.00608485
TUBB2A	52.4124	W2.4_up	6.93e-06
RFC1	52.6617	LL.4_down	0.000285465
EZR	53.2931	LL.3_up	0.00183245
CD86	54.2209	LL.4_up	0.00239477
GSR	55.2606	LL.3_up	0.000123545
PSEN1	55.5917	linlog_up	0.05
CDKN2B	56.6199	LL.3_up	3.12e-05
NAMPT	57.5498	LL.3_up	6.22e-07
ATRX	57.8041	LL.4_down	0.000428549
EMP1	58.1783	W2.4_up	4.62e-06
BBC3	58.3018	MM.3_up	0.000544126
AKR1B1	58.9352	LL.3_up	1.72e-05
PTGS2	59.1398	LL.3_up	7.71e-06
RARA	59.1573	lgaussian	6.28e-07
RASSF5	59.4457	linlog_up	0.05
TNFRSF10B	59.4812	LL.3_up	3.05e-06
POLL	61.6314	LL.4_up	1.11e-05
JUNB	62.4356	lgaussian	0.000967814
TGFBI	65.1336	LL.3_up	3.58e-05
RELA	66.9392	LL.3_up	7.37e-07
MPG	67.1658	lgaussian	0.00390121
BCL2L1	69.1337	W1.4_up	0.000245237
EPHA2	69.3457	W1.4_up	2.4e-06
SNCG	69.3503	W1.4_up	3.85e-05
MCM2	69.9041	lgaussian	0.00152538
IRAK1	70.6432	lgaussian	1.91e-05
RNF2	75.7917	lgaussian	0.00436719
ADAM17	81.9549	linear_up	0.05
KLF6	82.0594	lgaussian	1.27e-07
ITGA2	82.3155	LL.3_up	5.41e-06
HMOX1	84.814	MM.3_up	2.28e-08
CSNK1A1	85.4613	linlog_up	0.05
CD9	86.2643	lgaussian	0.000100951
TFPI	92.6223	W1.4_up	1.13e-06
EGR1	94.2451	linear_up	0.05
ANXA1	97.3725	MM.3_up	6.28e-06
MX1	97.9089	linlog_up	0.05
LDLR	101.455	lgaussian	1.92e-08
SPOCK1	101.77	linear_up	0.05
MYD88	102.807	linlog_up	0.05
AREG	104.879	lgaussian	8.02e-05
BIRC2	106.741	MM.3_up	5.79e-05
DMD	108.407	lgaussian	3.29e-06
AKT3	108.964	W1.4_up	4.72e-07
POLD4	118.97	MM.3_up	9.91e-05
SLPI	122.028	lgaussian	2.97e-07
PTPN9	124.895	lgaussian	0.00261363
NR1H2	128.343	lgaussian	1.75e-07
HBEGF	128.413	linear_up	0.05
TIMP1	134.567	MM.3_up	0.00017984
INSR	140.114	lgaussian	1.81e-06
IRS2	142.877	lgaussian	1.42e-09
TGFA	145.224	lgaussian	8.76e-06
PAK1	150.085	MM.3_up	3.01e-07
DUSP1	151.703	lgaussian	7.33e-07
SOD2	152.939	lgaussian	1.72e-07
IL8	153.314	lgaussian	2.79e-08
ATAD5	163.429	linear_down	0.05
ITGA5	164.692	lgaussian	3.29e-06
VEGFA	165.932	lgaussian	1.57e-06
GDF15	167.708	lgaussian	4.04e-08
ADM	173.064	lgaussian	1.23e-08
HK2	177.205	lgaussian	2.23e-07
PRKCD	178.411	linear_up	0.05
MT2A	183.04	linear_up	0.05
ETV6	187.516	lgaussian	2.67e-08
GADD45A	190.407	lgaussian	2.81e-06
MTOR	191.807	linear_down	0.05
TNFRSF11A	194.519	MM.3_up	1.56e-05
CXorf40A	197.808	linear_up	0.05
NFKBIA	204.43	linear_up	0.05
PMS2	205.458	linear_down	0.05
PTGS1	213.207	linear_up	0.05
NFKB1	213.735	linear_up	0.05
RBL2	215.798	linear_down	0.05
ATM	218.506	linear_down	0.05
NFE2L2	219.478	linear_up	0.05
CLDN7	224.188	linear_up	0.05
SMURF1	228.256	linlog_up	0.05
SERP1	228.576	linear_up	0.05
PML	254.81	linear_up	0.05
PDGFA	263.206	linear_up	0.05
LCN2	281.74	LL.3_up	0.00145878
GAD1	290.654	LL.3_up	0.00205382
LIF	300.013	lgaussian	8.13e-06
IL6R	300.014	lgaussian	4.55e-06
RFC3	306.266	linear_down	0.05
SLC9A1	324.291	lgaussian	1.06e-06
NBN	342.163	linear_down	0.05
BCL2L11	473.601	linear_down	0.05
DUSP3	497.384	LL.4_up	0.00045475
CDK4	509.405	linlog_up	0.05
EPAS1	1066.66	LL.3_up	3.49e-05

## Sheet: DEGs-i8-CD
Gene Name	EC	Model	p-value
ETS1	0.000174244	LL.3_up	0.0145415
ERBB4	0.000550887	gaussian	5.83e-05
CASP10	0.000640001	gaussian	0.00477399
HPSE	0.00155372	lgaussian	0.0271641
POU2F1	0.00156178	lgaussian	0.000575371
CASP2	0.00266621	lgaussian	1.5e-05
FOXO1	0.00320008	gaussian	0.00216172
ATF6	0.00326473	lgaussian	0.0310748
EZH2	0.00355311	lgaussian	0.00372079
RFC3	0.00397783	lgaussian	0.00636574
ROCK1	0.00420888	lgaussian	0.00533381
DMD	0.00468724	lgaussian	0.0367546
SMAD1	0.00489766	lgaussian	7.47e-08
EP300	0.00515814	lgaussian	6.34e-05
IGF1R	0.00521482	lgaussian	0.00017567
ACOX1	0.0052897	lgaussian	0.0303031
SDHAF1	0.00543338	lgaussian	0.00763893
VEGFC	0.00616407	lgaussian	0.0013582
NFE2L2	0.00617354	lgaussian	0.0154114
TSPAN17	0.00685062	lgaussian	0.0274476
TNFRSF1A	0.00833479	lgaussian	3.28e-06
CTNND1	0.00861145	lgaussian	0.00605565
HEY2	0.00868612	lgaussian	0.0253021
MARK1	0.00918335	gaussian	0.0115373
ACVR1	0.00969262	gaussian	0.000257868
SMUG1	0.00970687	gaussian	0.036604
ETV6	0.00991761	gaussian	0.0020023
BCL2L11	0.0103326	gaussian	0.00125633
COL11A2	0.0127005	lgaussian	0.0294817
SIRT2	0.0157197	lgaussian	0.00970128
MSLN	0.0160003	gaussian	0.000153538
NBN	0.0160008	gaussian	0.0142028
PIK3CA	0.0160026	gaussian	0.0111087
MTOR	0.0161035	gaussian	0.0227535
CREBBP	0.0161437	gaussian	0.0110265
CAV2	0.0162061	gaussian	0.00252484
COL3A1	0.0163663	lgaussian	0.00314922
BCL6	0.0163918	lgaussian	0.0283569
CDH5	0.0164167	gaussian	0.00897721
CD55	0.0165512	gaussian	0.00104547
FOXM1	0.0214714	lgaussian	0.000354418
APEX2	0.021659	lgaussian	0.0137909
SDC1	0.0251816	lgaussian	0.00352679
TCF7	0.0256721	lgaussian	0.000742717
PPP2CA	0.0273563	lgaussian	0.00158206
INSIG2	0.0294191	lgaussian	3.76e-05
IL8	0.0333176	lgaussian	0.00872412
MPG	0.066956	lgaussian	0.031446
HTT	0.0670784	lgaussian	0.0152575
KLF6	0.0720159	lgaussian	7.96e-07
PTGS1	0.0805059	gaussian	0.0268642
NR1H2	0.0826354	gaussian	0.0437848
FGFR3	0.0913374	lgaussian	0.00157894
MX1	0.112851	lgaussian	0.000395768
SYNGR1	0.125807	MM.3_down	0.00196649
ATP2A2	0.187189	lgaussian	0.000572016
PDGFB	0.220099	gaussian	0.000145127
FDPS	0.26737	lgaussian	0.0108263
SERP1	0.362862	lgaussian	0.000359432
PDCD6	0.383168	lgaussian	0.012556
AQP1	0.399966	gaussian	0.0451858
EGR1	0.413118	gaussian	0.00450316
MUC4	1.06504	linlog_down	0.05
PRKCB	1.1473	linear_down	0.05
BID	3.91027	linear_up	0.05

## Sheet: DEGs-i8-CD>3kD
Gene Name	EC	Model	p-value
SNCG	0.0867494	lgaussian	3.15e-09
COL11A2	0.258977	lgaussian	0.000394164
ABCG2	1.39038	MM.3_up	0.0027667
PRKCB	1.75415	gaussian	1.61e-05
ADM	2.57188	linlog_up	0.05
GDF15	3.20879	linlog_up	0.05
EFNB2	5.42087	lgaussian	0.00305305
ILK	5.51311	lgaussian	0.00695742
ETV6	7.79906	W2.4_up	0.000124248
RNF2	7.9258	lgaussian	3.36e-07
HSPA1A	8.24739	gaussian	0.000306749
CYR61	8.25629	lgaussian	0.0118856
CAV2	8.42028	lgaussian	8.12e-07
BCL6	8.45227	linear_up	0.05
APEX2	9.37423	lgaussian	0.000176889
S100A4	9.80391	lgaussian	0.00753252
SDC1	10.5279	lgaussian	0.000514728
HPSE	12.0024	lgaussian	0.00457252
CYP1A1	13.6492	MM.3_up	5.08e-05
MAP2K3	14.4281	lgaussian	0.00634765
ACOX1	16.1805	lgaussian	0.00181644
NBN	16.7526	lgaussian	1e-05
VEGFC	17.2182	LL.3_up	4.03e-06
LPIN1	20.6155	W2.4_up	2.25e-06
SLIT2	20.7029	lgaussian	5.72e-05
IGFBP6	22.9615	lgaussian	0.000449628
AMH	24.3007	W2.4_down	3.19e-07
WNT6	27.2134	linlog_down	0.05
DNMT1	29.537	lgaussian	0.0176602
BHLHE40	30.2918	MM.3_up	1.34e-10
RECK	30.6124	lgaussian	0.000104713
IFITM1	30.8614	W1.4_up	0.000152985
DHCR7	32.9537	linlog_up	0.05
CXCR4	43.9076	linlog_up	0.05
VEGFA	45.9872	W1.4_up	0.000244774
ERCC1	48.7753	lgaussian	2.31e-06
CA9	48.958	W1.4_up	5.28e-07
IGF1R	49.3383	MM.3_up	0.000151396
DDIT3	49.7467	LL.3_up	0.00040741
ANGPTL4	51.5346	LL.4_up	1.13e-05
PPP2CA	52.117	lgaussian	0.000184729
SLPI	52.1717	LL.4_up	0.000233719
NRP1	52.7674	LL.3_up	0.000347137
VLDLR	53.6663	LL.3_up	0.00170552
CYP1B1	55.1057	LL.3_up	0.00626827
BNIP3	56.0525	W2.4_up	3.72e-09
SIRT2	56.7976	gaussian	0.0253034
EP300	57.9198	lgaussian	0.000463472
PFKFB4	58.4934	W1.4_up	5.26e-08
ITGA5	59.4498	LL.3_up	0.000263549
JUNB	59.9967	lgaussian	0.00327398
ATP2A2	59.9996	lgaussian	0.0337248
KLF6	60.0004	lgaussian	0.0416731
ITGA6	60.0025	lgaussian	0.00516305
IRS2	60.3486	LL.3_up	0.000423857
CDKN2B	61.1932	LL.4_up	0.000723947
PTPRF	63.9389	gaussian	0.019681
SOD2	64.8896	LL.3_up	2.19e-06
SCARB1	65.2687	linlog_up	0.05
CSF1	68.3096	linlog_up	0.05
SLC2A3	81.305	W1.4_up	1.22e-10
HK2	82.2279	MM.3_up	1.8e-06
CD55	88.5911	lgaussian	4.46e-05
IL11	92.7881	W1.4_down	2.2e-07
PTPRB	100.635	lgaussian	0.00052499
RUNX1	118.371	lgaussian	0.000419555
FDPS	118.654	lgaussian	0.00968376
HES1	120.101	lgaussian	0.0271579
IGFBP1	120.901	MM.3_up	1.23e-05
SREBF1	121.092	lgaussian	1.21e-05
BIRC3	121.848	lgaussian	0.00019249
ENO2	152.324	MM.3_up	5.26e-05
HMOX1	165.025	linear_up	0.05
HEY1	168.967	linear_up	0.05
RASSF5	178.13	linear_up	0.05
INSIG2	184.796	LL.3_up	0.00046478
LDLR	198.774	linear_up	0.05
MTHFR	212.158	MM.3_up	2.29e-06
DAPK1	222.008	linear_up	0.05
LSS	226.648	linear_up	0.05
ACVR1	227.696	linear_up	0.05
PTGS2	235.022	linear_up	0.05
MUC1	237.483	linear_up	0.05
MGMT	239.727	linear_up	0.05
MGST1	268.348	linear_up	0.05
NFE2L2	279.486	linear_up	0.05
MTF1	285.275	linear_up	0.05
INSR	288.982	linear_up	0.05
ACOT1	293.084	linear_up	0.05
PARP3	297.784	linear_up	0.05
PPARG	310.464	linear_up	0.05
H2AFX	633.891	linear_down	0.05
DUSP1	699.806	linlog_up	0.05
RASSF1	978.91	linear_down	0.05
POLD1	1150.01	linear_down	0.05

## Sheet: DEGs-i8-CD<3kD
Gene Name	EC	Model	p-value
PPP2CA	0.000191997	gaussian	0.000117878
IL6	0.00096	gaussian	0.0248545
APEX1	0.0015122	lgaussian	0.0430754
IL6R	0.00241015	gaussian	0.000804315
SDC1	0.0024253	lgaussian	0.000280171
ERG	0.00256055	gaussian	0.0420086
AGER	0.00294505	lgaussian	0.000862993
PTPRB	0.00330754	lgaussian	1.87e-05
TERT	0.00456835	lgaussian	8.17e-06
POLE3	0.00481508	gaussian	0.0185973
IKBKE	0.00489446	lgaussian	0.0387695
BCL6	0.00506478	gaussian	0.0305479
POLL	0.00694305	lgaussian	5.19e-05
PTPRF	0.0072547	lgaussian	0.00548886
BAK1	0.00749208	lgaussian	9.98e-05
POLD1	0.0084773	lgaussian	0.000898179
CCHCR1	0.00978179	lgaussian	0.0444665
GDF15	0.00993578	lgaussian	0.0202733
TYMS	0.0101829	lgaussian	0.00715827
FGFR3	0.0107113	lgaussian	0.000224754
PLAT	0.0117774	lgaussian	0.000171626
NQO1	0.011797	lgaussian	0.00110728
PTGER4	0.0119136	lgaussian	0.0242091
ID1	0.0122472	lgaussian	0.0296189
MGMT	0.012495	gaussian	0.000340143
CD83	0.0127286	lgaussian	0.00605996
RARA	0.0144171	lgaussian	0.0247012
FDXR	0.0145146	gaussian	0.0288811
SLPI	0.0146362	gaussian	0.0171151
H2AFX	0.0148639	gaussian	4.05e-08
MCM5	0.014895	gaussian	0.00294045
IFITM1	0.0154885	gaussian	0.000550543
DDIT3	0.0156924	gaussian	0.000774805
PEPD	0.0162656	lgaussian	8.65e-05
IL11	0.0186925	lgaussian	1.63e-06
FSCN1	0.0188271	lgaussian	0.00402231
ERBB2	0.018841	lgaussian	0.000124606
GPX1	0.0193395	lgaussian	0.00652058
HES1	0.0194235	gaussian	0.00406207
ESRRA	0.0198421	lgaussian	0.000509018
CDKN1A	0.0231091	gaussian	0.000554346
AMH	0.0238758	lgaussian	1.47e-05
HRAS	0.023878	gaussian	0.000221508
IL4R	0.0239732	lgaussian	0.0245013
TGFA	0.0239967	gaussian	3.86e-09
HR	0.0239982	gaussian	0.00712397
TCF7L2	0.024	gaussian	0.00853889
TGFB3	0.024	lgaussian	0.0292206
AMACR	0.024	gaussian	0.00359001
MAP2K3	0.024	gaussian	0.000134511
AREG	0.0240001	gaussian	0.00273855
PRNP	0.0240002	lgaussian	0.0181753
VEGFB	0.0240002	gaussian	0.0277851
LPIN1	0.0240023	gaussian	0.0394256
WNT6	0.024007	gaussian	0.0191197
IL8	0.0240119	gaussian	0.0350318
BRAF	0.0259611	gaussian	0.00101558
FDPS	0.028403	lgaussian	0.00207111
SOCS3	0.0285518	lgaussian	4.63e-05
BBC3	0.0296459	lgaussian	1.26e-09
FEN1	0.0322726	lgaussian	0.000139813
ASMTL	0.0343994	lgaussian	0.0374667
GRN	0.0353819	lgaussian	0.00930046
NOTCH1	0.0397763	lgaussian	0.000922528
MT2A	0.0413611	lgaussian	0.0113706
CBS	0.0471505	lgaussian	0.000326472
HEY1	0.0479211	lgaussian	0.0154992
NEIL2	0.0500338	lgaussian	0.00793102
SMUG1	0.0503663	lgaussian	0.0226784
PDCD6	0.0508259	lgaussian	0.0248059
DMD	0.0508509	lgaussian	0.000640118
KLF9	0.0576205	lgaussian	0.0157433
TRPV1	0.0710098	lgaussian	0.00818045
MCM2	0.100351	lgaussian	0.000576441
ETS1	0.108918	MM.3_up	0.00202496
LDLR	0.110398	lgaussian	3.58e-05
COL1A1	0.22489	lgaussian	0.000628801
ETV4	0.273306	gaussian	0.0207292
NR1H2	0.303143	LL.3_down	1.84e-05
IKBKB	0.311353	gaussian	0.000966223
SERP1	0.360563	gaussian	0.000465239
PTTG1	0.524861	MM.3_up	0.0017706
CDH13	0.600014	gaussian	0.0288043
EWSR1	0.615686	LL.4_up	0.000364657
CXCR4	0.633707	LL.3_up	0.000757423
CASP8	0.682008	LL.4_up	1.29e-05
SKP2	0.880242	MM.3_down	0.00121102
CASP9	0.978851	LL.3_up	0.00215032
NES	0.994863	LL.3_down	6.58e-05
ITGA1	1.01949	LL.3_up	2.28e-05
IRS1	1.22001	LL.4_up	0.030614
BHLHE40	1.2986	MM.3_up	0.00246414
NR1H3	1.3416	LL.3_down	0.0196893
RXRA	1.43389	LL.3_down	0.0173978
ATP7B	1.43917	W2.4_down	0.000260829
MMP15	1.58025	LL.4_down	0.0109132
DHCR7	2.30398	MM.3_down	0.000785643
SP1	2.52846	LL.4_down	0.0314428
HSD17B1	3.05126	LL.3_up	0.0385043
CFH	3.229	LL.3_up	0.00140127
PCNA	4.9237	LL.4_down	0.0253516
OCLN	6.88798	MM.3_up	0.011661
POU2F1	7.47823	MM.3_up	0.0181401
HMGB1	10.4063	MM.3_up	0.0341574
NR3C1	10.9115	MM.3_down	0.0286073
IGF1R	11.9367	MM.3_up	0.037869
FOXO1	16.9011	MM.3_up	0.0421828
SCARB1	21.7475	MM.3_down	0.00643896
EZR	24.866	MM.3_down	3.11e-05
PRKCA	28.3641	MM.3_up	0.0193326

## Sheet: GO-n-CD
GO id	GO terms	GeneNumber	EC
GO:0051301	cell division	5	202.568
GO:0005509	calcium ion binding	6	169.171
GO:0001974	blood vessel remodeling	4	157.579
GO:0005923	bicellular tight junction	5	138.753
GO:0004872	GO_0004872	6	136.887
GO:0032495	response to muramyl dipeptide	4	136.819
GO:0019898	extrinsic component of membrane	5	126.148
GO:0090200	positive regulation of release of cytochrome c from mitochondria	4	125.922
GO:0004867	serine-type endopeptidase inhibitor activity	5	125.143
GO:0030324	lung development	4	121.598
GO:0016323	basolateral plasma membrane	7	119.357
GO:0031397	negative regulation of protein ubiquitination	4	115.832
GO:0071260	cellular response to mechanical stimulus	11	114.388
GO:0051384	response to glucocorticoid	5	113.608
GO:0001948	GO_0001948	5	112.325
GO:0005741	mitochondrial outer membrane	7	110.447
GO:0010718	positive regulation of epithelial to mesenchymal transition	5	110.116
GO:0001837	epithelial to mesenchymal transition	5	110.116
GO:0001701	in utero embryonic development	8	109.571
GO:0007613	memory	4	108.808
GO:0032496	response to lipopolysaccharide	11	107.119
GO:0048661	positive regulation of smooth muscle cell proliferation	11	105.991
GO:0005667	transcription factor complex	7	104.428
GO:0007596	blood coagulation	5	104.08
GO:0042981	regulation of apoptotic process	12	101.493
GO:0010951	negative regulation of endopeptidase activity	6	101.487
GO:0051781	positive regulation of cell division	4	101.422
GO:0032481	positive regulation of type I interferon production	5	100.705
GO:0005154	epidermal growth factor receptor binding	4	100.664
GO:0005198	structural molecule activity	4	99.3825
GO:0035994	response to muscle stretch	5	98.7333
GO:0051092	positive regulation of NF-kappaB transcription factor activity	8	97.6419
GO:0043234	GO_0043234	9	95.5641
GO:0043406	positive regulation of MAP kinase activity	5	94.9168
GO:0001227	DNA-binding transcription repressor activity, RNA polymerase II-specific	4	94.6503
GO:0071456	cellular response to hypoxia	11	94.2859
GO:0035019	somatic stem cell population maintenance	4	94.1329
GO:0043123	positive regulation of I-kappaB kinase/NF-kappaB signaling	12	93.0557
GO:0006281	DNA repair	6	92.9311
GO:0046777	protein autophosphorylation	7	92.1424
GO:0031100	animal organ regeneration	7	91.6178
GO:0048146	positive regulation of fibroblast proliferation	5	91.1085
GO:0016328	lateral plasma membrane	4	89.5171
GO:0043065	positive regulation of apoptotic process	18	87.3262
GO:0007249	I-kappaB kinase/NF-kappaB signaling	5	86.7638
GO:0016324	apical plasma membrane	12	85.3916
GO:0047485	protein N-terminus binding	7	85.3907
GO:0007507	heart development	7	85.0475
GO:0050727	regulation of inflammatory response	6	84.8621
GO:0070373	negative regulation of ERK1 and ERK2 cascade	6	84.1181
GO:0032868	response to insulin	7	84.096
GO:0007399	nervous system development	5	84.0334
GO:0005764	lysosome	5	81.8505
GO:0050829	defense response to Gram-negative bacterium	4	81.6877
GO:0050731	positive regulation of peptidyl-tyrosine phosphorylation	8	80.3317
GO:0010008	endosome membrane	4	80.1492
GO:0009897	external side of plasma membrane	8	79.7866
GO:0034976	response to endoplasmic reticulum stress	4	79.4885
GO:0035335	peptidyl-tyrosine dephosphorylation	5	79.4712
GO:0031012	extracellular matrix	4	79.3169
GO:0050830	defense response to Gram-positive bacterium	5	79.1398
GO:0071479	cellular response to ionizing radiation	4	78.6791
GO:0006915	apoptotic process	19	78.146
GO:0045669	positive regulation of osteoblast differentiation	5	78.1327
GO:0010862	positive regulation of pathway-restricted SMAD protein phosphorylation	5	78.0691
GO:0030216	keratinocyte differentiation	5	77.1188
GO:0005178	integrin binding	5	76.539
GO:0033209	tumor necrosis factor-mediated signaling pathway	7	76.4299
GO:0006979	response to oxidative stress	7	76.2651
GO:0005622	intracellular	6	75.9633
GO:0000139	Golgi membrane	8	75.6415
GO:0007093	mitotic cell cycle checkpoint	4	75.6285
GO:0008017	microtubule binding	4	75.6065
GO:0031018	endocrine pancreas development	4	75.5502
GO:0008630	intrinsic apoptotic signaling pathway in response to DNA damage	9	75.2326
GO:0043235	receptor complex	9	75.0558
GO:0050679	positive regulation of epithelial cell proliferation	6	74.9109
GO:0001666	response to hypoxia	15	74.8904
GO:0007565	female pregnancy	6	74.4142
GO:0018105	peptidyl-serine phosphorylation	8	74.3075
GO:0019899	enzyme binding	17	73.7425
GO:0060389	pathway-restricted SMAD protein phosphorylation	5	73.2589
GO:0005902	microvillus	4	72.9127
GO:0009986	cell surface	29	72.8309
GO:0008217	regulation of blood pressure	4	72.5818
GO:0009611	response to wounding	5	72.5621
GO:0031965	nuclear membrane	7	72.4598
GO:0060021	roof of mouth development	4	72.3189
GO:0042542	response to hydrogen peroxide	5	71.9833
GO:0016049	cell growth	5	71.6538
GO:0051897	positive regulation of protein kinase B signaling	8	71.4498
GO:0004674	protein serine/threonine kinase activity	13	71.3463
GO:0042493	response to drug	17	71.0277
GO:0016032	viral process	6	70.7681
GO:0040007	growth	4	70.231
GO:0008584	male gonad development	4	69.0776
GO:0006468	protein phosphorylation	18	68.9005
GO:0010803	regulation of tumor necrosis factor-mediated signaling pathway	4	68.798
GO:0007420	brain development	7	68.734
GO:0005856	cytoskeleton	4	68.4921
GO:0050852	T cell receptor signaling pathway	7	68.4778
GO:0005524	ATP binding	26	67.7208
GO:0051591	response to cAMP	5	67.6414
GO:0031295	T cell costimulation	4	67.5993
GO:0007283	spermatogenesis	7	67.4018
GO:0002576	platelet degranulation	6	67.3491
GO:0097150	neuronal stem cell population maintenance	4	67.1885
GO:0050728	negative regulation of inflammatory response	6	67.1179
GO:0004871	obsolete signal transducer activity	6	66.8656
GO:0001077	GO_0001077	11	66.7699
GO:0045121	membrane raft	10	66.6428
GO:0001764	neuron migration	4	66.5928
GO:0005578	GO_0005578	5	66.5879
GO:0042517	GO_0042517	5	66.5126
GO:0071560	cellular response to transforming growth factor beta stimulus	5	66.1716
GO:0006928	movement of cell or subcellular component	5	65.8401
GO:0007165	signal transduction	33	65.6736
GO:0045087	innate immune response	12	65.5576
GO:0005730	nucleolus	14	65.477
GO:2000811	negative regulation of anoikis	4	65.2267
GO:0097191	extrinsic apoptotic signaling pathway	4	65.0496
GO:0048015	phosphatidylinositol-mediated signaling	7	65.0334
GO:0032587	ruffle membrane	5	65.0104
GO:0001047	core promoter binding	6	64.1973
GO:0031623	receptor internalization	4	64.1618
GO:0031093	platelet alpha granule lumen	5	64.0962
GO:0001934	positive regulation of protein phosphorylation	11	63.6864
GO:0006977	DNA damage response, signal transduction by p53 class mediator resulting in cell cycle arrest	7	63.1854
GO:0000082	G1/S transition of mitotic cell cycle	4	63.1612
GO:0007275	multicellular organism development	5	63.1187
GO:0042127	regulation of cell population proliferation	12	63.0751
GO:0003682	chromatin binding	5	62.937
GO:0005518	collagen binding	6	62.453
GO:0045599	negative regulation of fat cell differentiation	5	62.3025
GO:0048711	positive regulation of astrocyte differentiation	4	61.765
GO:0035556	intracellular signal transduction	10	61.6945
GO:0019221	cytokine-mediated signaling pathway	6	61.6633
GO:0032403	GO_0032403	9	61.5575
GO:0002250	adaptive immune response	4	61.3716
GO:0005813	centrosome	7	61.2906
GO:0000977	RNA polymerase II regulatory region sequence-specific DNA binding	9	61.0706
GO:0045429	positive regulation of nitric oxide biosynthetic process	5	60.9137
GO:0032270	positive regulation of cellular protein metabolic process	5	60.8818
GO:0007166	cell surface receptor signaling pathway	9	60.4265
GO:0070555	response to interleukin-1	7	60.1646
GO:0050729	positive regulation of inflammatory response	7	60.079
GO:0005925	focal adhesion	14	60.043
GO:0031410	cytoplasmic vesicle	4	59.9205
GO:0002062	chondrocyte differentiation	4	59.7609
GO:0006366	transcription by RNA polymerase II	16	59.6384
GO:0030054	cell junction	4	58.8781
GO:0003779	actin binding	4	58.8603
GO:0046872	metal ion binding	27	58.609
GO:0008083	growth factor activity	15	58.4916
GO:0008013	beta-catenin binding	4	58.3638
GO:0051272	positive regulation of cellular component movement	4	58.2711
GO:0005913	cell-cell adherens junction	5	58.0341
GO:0007268	chemical synaptic transmission	4	57.9318
GO:0097192	extrinsic apoptotic signaling pathway in absence of ligand	5	57.9207
GO:0005886	plasma membrane	57	57.8548
GO:0006974	cellular response to DNA damage stimulus	7	57.7339
GO:0014068	positive regulation of phosphatidylinositol 3-kinase signaling	5	57.5516
GO:0000981	DNA-binding transcription factor activity, RNA polymerase II-specific	7	57.465
GO:0007267	cell-cell signaling	12	57.2027
GO:0005887	integral component of plasma membrane	23	57.1394
GO:0005515	protein binding	128	57.0165
GO:0006955	immune response	12	57.0009
GO:0007050	cell cycle arrest	14	56.6198
GO:0005088	Ras guanyl-nucleotide exchange factor activity	5	55.9874
GO:0006898	receptor-mediated endocytosis	4	55.8476
GO:0005576	extracellular region	26	55.7209
GO:0005768	endosome	5	55.5942
GO:0046718	viral entry into host cell	6	55.4811
GO:0030501	positive regulation of bone mineralization	4	55.1248
GO:0031663	lipopolysaccharide-mediated signaling pathway	7	55.0276
GO:0046934	phosphatidylinositol-4,5-bisphosphate 3-kinase activity	5	55.0235
GO:0046854	phosphatidylinositol phosphorylation	5	55.0235
GO:0014066	regulation of phosphatidylinositol 3-kinase signaling	5	55.0235
GO:0030512	negative regulation of transforming growth factor beta receptor signaling pathway	6	54.7727
GO:0030514	negative regulation of BMP signaling pathway	4	54.7084
GO:0032088	negative regulation of NF-kappaB transcription factor activity	5	54.6695
GO:0031398	positive regulation of protein ubiquitination	4	54.5826
GO:0048013	ephrin receptor signaling pathway	4	54.1987
GO:0030198	extracellular matrix organization	7	54.0751
GO:0006954	inflammatory response	21	54.0457
GO:0005829	cytosol	56	53.6068
GO:0005615	extracellular space	40	53.5378
GO:0008284	positive regulation of cell population proliferation	32	53.2759
GO:0016605	PML body	5	53.1905
GO:0048844	artery morphogenesis	4	53.1314
GO:0043410	positive regulation of MAPK cascade	7	53.1167
GO:0010628	positive regulation of gene expression	11	53.095
GO:0045765	regulation of angiogenesis	4	52.87
GO:0016020	membrane	21	52.844
GO:0031090	organelle membrane	4	52.5223
GO:0045860	positive regulation of protein kinase activity	4	52.0668
GO:0007173	epidermal growth factor receptor signaling pathway	6	52.0526
GO:0001618	virus receptor activity	7	51.9748
GO:0018107	peptidyl-threonine phosphorylation	4	51.6744
GO:0001525	angiogenesis	17	51.6415
GO:0005634	nucleus	82	51.5063
GO:0002548	monocyte chemotaxis	6	51.3977
GO:0030335	positive regulation of cell migration	19	51.3465
GO:0007517	muscle organ development	4	51.2927
GO:0031625	ubiquitin protein ligase binding	8	51.2312
GO:0033138	positive regulation of peptidyl-serine phosphorylation	6	51.1308
GO:0042060	wound healing	6	51.0734
GO:0048538	thymus development	5	50.8739
GO:0045893	positive regulation of transcription, DNA-templated	26	50.7677
GO:0006469	negative regulation of protein kinase activity	4	50.2606
GO:0007281	germ cell development	5	50.1848
GO:0020037	heme binding	4	50.1829
GO:0042802	identical protein binding	11	50.0918
GO:0004672	protein kinase activity	14	50.0543
GO:0044212	transcription regulatory region DNA binding	7	49.7983
GO:0003713	transcription coactivator activity	4	49.7374
GO:0003007	heart morphogenesis	4	49.6107
GO:0032436	positive regulation of proteasomal ubiquitin-dependent protein catabolic process	4	49.5408
GO:0005737	cytoplasm	80	49.4755
GO:0008283	cell population proliferation	10	49.248
GO:0032355	response to estradiol	9	49.1789
GO:0071375	cellular response to peptide hormone stimulus	4	49.0719
GO:0006367	transcription initiation from RNA polymerase II promoter	4	48.7529
GO:0045944	positive regulation of transcription by RNA polymerase II	44	48.6812
GO:0016477	cell migration	7	48.5973
GO:0038096	Fc-gamma receptor signaling pathway involved in phagocytosis	5	48.4296
GO:0045740	positive regulation of DNA replication	4	48.2453
GO:0000079	regulation of cyclin-dependent protein serine/threonine kinase activity	4	48.2282
GO:0098641	cadherin binding involved in cell-cell adhesion	4	48.1935
GO:0051898	negative regulation of protein kinase B signaling	4	47.9158
GO:0005789	endoplasmic reticulum membrane	17	47.8264
GO:0043433	negative regulation of DNA-binding transcription factor activity	7	47.6461
GO:0006355	regulation of transcription, DNA-templated	13	47.6186
GO:0045785	positive regulation of cell adhesion	4	47.5161
GO:0001649	osteoblast differentiation	5	47.5031
GO:0000784	nuclear chromosome, telomeric region	5	47.0231
GO:0000978	RNA polymerase II proximal promoter sequence-specific DNA binding	10	46.7606
GO:0051726	regulation of cell cycle	4	45.9719
GO:0046982	protein heterodimerization activity	21	45.8887
GO:0016021	integral component of membrane	20	45.663
GO:0008285	negative regulation of cell population proliferation	23	45.4766
GO:0008360	regulation of cell shape	8	45.1673
GO:0005769	early endosome	4	45.0818
GO:0043066	negative regulation of apoptotic process	28	45.0252
GO:0005125	cytokine activity	13	44.9558
GO:0030307	positive regulation of cell growth	6	44.6147
GO:0008270	zinc ion binding	12	44.5473
GO:0000790	nuclear chromatin	7	44.1296
GO:0005911	cell-cell junction	4	44.0662
GO:0005759	mitochondrial matrix	6	44.0014
GO:0007179	transforming growth factor beta receptor signaling pathway	9	43.6472
GO:0038095	Fc-epsilon receptor signaling pathway	6	43.5411
GO:0048870	cell motility	5	43.5189
GO:0005654	nucleoplasm	55	43.4666
GO:0005770	late endosome	4	43.2297
GO:0030308	negative regulation of cell growth	4	42.9385
GO:0030509	BMP signaling pathway	5	42.8792
GO:0000122	negative regulation of transcription by RNA polymerase II	27	42.7283
GO:0043491	protein kinase B signaling	4	42.6681
GO:0090090	negative regulation of canonical Wnt signaling pathway	9	42.651
GO:0019904	protein domain specific binding	11	42.3903
GO:0071347	cellular response to interleukin-1	7	42.3866
GO:0005739	mitochondrion	22	42.1698
GO:0043536	positive regulation of blood vessel endothelial cell migration	4	41.9815
GO:0060326	cell chemotaxis	4	41.7587
GO:0005102	signaling receptor binding	13	41.6362
GO:0048471	perinuclear region of cytoplasm	18	41.1452
GO:0030168	platelet activation	6	41.0907
GO:0043547	positive regulation of GTPase activity	7	40.575
GO:0019901	protein kinase binding	13	40.0001
GO:0007601	visual perception	4	39.9653
GO:0043200	response to amino acid	4	39.709
GO:0042803	protein homodimerization activity	25	39.6958
GO:0006298	mismatch repair	4	39.5437
GO:0001938	positive regulation of endothelial cell proliferation	7	39.383
GO:0000976	transcription regulatory region sequence-specific DNA binding	7	39.2074
GO:0043565	sequence-specific DNA binding	9	38.8806
GO:0042102	positive regulation of T cell proliferation	4	38.875
GO:0007155	cell adhesion	12	38.7306
GO:0008134	transcription factor binding	13	38.2768
GO:0043524	negative regulation of neuron apoptotic process	6	38.0725
GO:0046332	SMAD binding	4	37.6582
GO:0043525	positive regulation of neuron apoptotic process	5	37.2962
GO:0002223	stimulatory C-type lectin receptor signaling pathway	8	37.2336
GO:0051607	defense response to virus	6	37.2288
GO:0004702	obsolete signal transducer, downstream of receptor, with serine/threonine kinase activity	4	36.6998
GO:0071407	cellular response to organic cyclic compound	6	36.4986
GO:0001078	GO_0001078	5	35.7723
GO:0034097	response to cytokine	8	35.5972
GO:0003700	DNA-binding transcription factor activity	21	35.4905
GO:0030316	osteoclast differentiation	4	35.454
GO:0003677	DNA binding	26	35.1827
GO:0000187	activation of MAPK activity	7	35.081
GO:0005794	Golgi apparatus	14	34.9682
GO:0046427	positive regulation of receptor signaling pathway via JAK-STAT	6	34.8218
GO:0032922	circadian regulation of gene expression	4	34.5439
GO:0010629	negative regulation of gene expression	11	34.5281
GO:0000785	chromatin	5	33.8759
GO:0030154	cell differentiation	4	33.8094
GO:0004713	protein tyrosine kinase activity	5	33.7746
GO:0070062	extracellular exosome	43	33.4988
GO:0031490	chromatin DNA binding	5	33.4872
GO:0045727	positive regulation of translation	5	33.3457
GO:0070301	cellular response to hydrogen peroxide	10	33.2598
GO:0048010	vascular endothelial growth factor receptor signaling pathway	4	33.1774
GO:0030424	axon	5	33.1667
GO:0045766	positive regulation of angiogenesis	12	33.1214
GO:0045454	cell redox homeostasis	4	33.0602
GO:0004842	ubiquitin-protein transferase activity	4	32.9347
GO:0005901	caveola	4	32.7832
GO:0007219	Notch signaling pathway	8	32.675
GO:0071222	cellular response to lipopolysaccharide	10	32.3354
GO:0018108	peptidyl-tyrosine phosphorylation	7	32.2867
GO:0009615	response to virus	4	32.1559
GO:0009887	animal organ morphogenesis	6	31.9444
GO:0007568	aging	13	31.8694
GO:0001836	release of cytochrome c from mitochondria	4	31.5421
GO:0006351	transcription, DNA-templated	16	31.4365
GO:0043161	proteasome-mediated ubiquitin-dependent protein catabolic process	7	31.3091
GO:0070059	intrinsic apoptotic signaling pathway in response to endoplasmic reticulum stress	5	30.8123
GO:0000165	MAPK cascade	10	30.3448
GO:0001889	liver development	5	30.2972
GO:0030425	dendrite	4	30.1229
GO:0043154	negative regulation of cysteine-type endopeptidase activity involved in apoptotic process	5	30.0175
GO:0061314	Notch signaling involved in heart development	4	29.3082
GO:0035690	cellular response to drug	4	28.4428
GO:0006935	chemotaxis	7	28.3384
GO:0007186	G protein-coupled receptor signaling pathway	8	28.2766
GO:0005783	endoplasmic reticulum	15	28.2512
GO:0042632	cholesterol homeostasis	5	27.6525
GO:0016567	protein ubiquitination	5	27.5796
GO:0060333	interferon-gamma-mediated signaling pathway	5	27.1753
GO:0071356	cellular response to tumor necrosis factor	7	26.9736
GO:0008201	heparin binding	4	26.5296
GO:0001570	vasculogenesis	7	26.3759
GO:0070374	positive regulation of ERK1 and ERK2 cascade	8	25.75
GO:0006357	regulation of transcription by RNA polymerase II	5	25.4467
GO:0032869	cellular response to insulin stimulus	7	25.1
GO:0045892	negative regulation of transcription, DNA-templated	16	25.0148
GO:0055114	oxidation-reduction process	10	23.6119
GO:0070098	chemokine-mediated signaling pathway	5	23.3947
GO:0007411	axon guidance	4	23.379
GO:0060412	ventricular septum morphogenesis	6	23.0179
GO:0006260	DNA replication	9	22.9537
GO:0000731	DNA synthesis involved in DNA repair	7	22.6913
GO:0045630	positive regulation of T-helper 2 cell differentiation	4	22.6367
GO:0043231	intracellular membrane-bounded organelle	7	21.9443
GO:0010595	positive regulation of endothelial cell migration	4	21.9293
GO:0090026	positive regulation of monocyte chemotaxis	4	21.2516
GO:0008009	chemokine activity	4	21.1338
GO:0006959	humoral immune response	4	20.6779
GO:2001240	negative regulation of extrinsic apoptotic signaling pathway in absence of ligand	4	20.6579
GO:0009636	response to toxic substance	5	19.8302
GO:0050900	leukocyte migration	4	18.6215
GO:0003714	transcription corepressor activity	7	18.5917
GO:1901796	regulation of signal transduction by p53 class mediator	6	18.2095
GO:0044344	cellular response to fibroblast growth factor stimulus	4	18.1299
GO:0036499	PERK-mediated unfolded protein response	6	18.0706
GO:0043025	neuronal cell body	8	18.0407
GO:0090398	cellular senescence	4	16.8916
GO:0044822	GO_0044822	4	15.999
GO:0009791	post-embryonic development	4	15.3201
GO:0045471	response to ethanol	6	15.1462
GO:0060317	cardiac epithelial to mesenchymal transition	4	14.7156
GO:0042769	DNA damage response, detection of DNA damage	5	14.2782
GO:0033683	nucleotide-excision repair, DNA incision	5	14.2782
GO:0019985	translesion synthesis	5	14.2782
GO:0006297	nucleotide-excision repair, DNA gap filling	5	14.2782
GO:0006296	nucleotide-excision repair, DNA incision, 5'-to lesion	5	14.2782
GO:0006283	transcription-coupled nucleotide-excision repair	5	14.2782
GO:0000722	telomere maintenance via recombination	5	14.2782
GO:0005525	GTP binding	5	13.5154
GO:0043086	negative regulation of catalytic activity	4	11.4991
GO:0001501	skeletal system development	4	11.2302
GO:0042826	histone deacetylase binding	6	9.52876
GO:0003151	outflow tract morphogenesis	4	8.41472
GO:0015031	protein transport	5	6.63029

## Sheet: GO-i8-CD
GO id	GO terms	GeneNumber	EC
GO:0048471	perinuclear region of cytoplasm	4	0.18504
GO:0042127	regulation of cell population proliferation	6	0.0972108
GO:0071456	cellular response to hypoxia	4	0.0780743
GO:0005789	endoplasmic reticulum membrane	8	0.060468
GO:0005794	Golgi apparatus	6	0.0540386
GO:0070062	extracellular exosome	10	0.0477171
GO:0046934	phosphatidylinositol-4,5-bisphosphate 3-kinase activity	4	0.0453868
GO:0046854	phosphatidylinositol phosphorylation	4	0.0453868
GO:0014066	regulation of phosphatidylinositol 3-kinase signaling	4	0.0453868
GO:0034599	cellular response to oxidative stress	4	0.0431849
GO:0006468	protein phosphorylation	7	0.0374074
GO:0001938	positive regulation of endothelial cell proliferation	5	0.0354828
GO:0010628	positive regulation of gene expression	4	0.0352392
GO:0005783	endoplasmic reticulum	7	0.0309008
GO:0001525	angiogenesis	4	0.0296037
GO:0042981	regulation of apoptotic process	7	0.0293422
GO:0005737	cytoplasm	26	0.0283805
GO:0016032	viral process	4	0.0274959
GO:0007179	transforming growth factor beta receptor signaling pathway	5	0.0274854
GO:0009986	cell surface	8	0.0274512
GO:0007420	brain development	5	0.0271833
GO:0048015	phosphatidylinositol-mediated signaling	6	0.0265979
GO:0008270	zinc ion binding	8	0.02608
GO:0005615	extracellular space	7	0.0256626
GO:0004674	protein serine/threonine kinase activity	6	0.0253836
GO:0001077	GO_0001077	4	0.0251111
GO:0005887	integral component of plasma membrane	11	0.0237315
GO:0000165	MAPK cascade	4	0.0234631
GO:0006954	inflammatory response	7	0.0227464
GO:0046872	metal ion binding	10	0.0222023
GO:0006366	transcription by RNA polymerase II	5	0.0221367
GO:0000977	RNA polymerase II regulatory region sequence-specific DNA binding	4	0.0216391
GO:0005524	ATP binding	10	0.0205048
GO:0005829	cytosol	21	0.0203877
GO:0043234	GO_0043234	6	0.0199532
GO:0045892	negative regulation of transcription, DNA-templated	9	0.0198454
GO:0000122	negative regulation of transcription by RNA polymerase II	12	0.0196639
GO:0046982	protein heterodimerization activity	5	0.0194284
GO:0005515	protein binding	50	0.019401
GO:0005886	plasma membrane	19	0.0191866
GO:0005634	nucleus	35	0.0183115
GO:0008134	transcription factor binding	8	0.0181029
GO:0001501	skeletal system development	4	0.0179214
GO:0000139	Golgi membrane	7	0.0177184
GO:0003684	damaged DNA binding	4	0.0171396
GO:0016020	membrane	12	0.0168732
GO:0042803	protein homodimerization activity	7	0.016777
GO:0043547	positive regulation of GTPase activity	5	0.0161837
GO:0005576	extracellular region	9	0.0160808
GO:0043231	intracellular membrane-bounded organelle	6	0.016042
GO:0019901	protein kinase binding	5	0.0149774
GO:0003682	chromatin binding	7	0.0147799
GO:0005730	nucleolus	5	0.0144409
GO:0045766	positive regulation of angiogenesis	7	0.0140196
GO:0043565	sequence-specific DNA binding	8	0.01393
GO:0008013	beta-catenin binding	4	0.0135882
GO:0045944	positive regulation of transcription by RNA polymerase II	14	0.0132189
GO:0006351	transcription, DNA-templated	12	0.0128238
GO:0031625	ubiquitin protein ligase binding	4	0.012716
GO:0005654	nucleoplasm	25	0.0123431
GO:0007160	cell-matrix adhesion	5	0.0123154
GO:0007507	heart development	4	0.0115538
GO:0003677	DNA binding	10	0.0112592
GO:0045893	positive regulation of transcription, DNA-templated	10	0.0111489
GO:0005739	mitochondrion	10	0.0108187
GO:0003700	DNA-binding transcription factor activity	10	0.0107987
GO:0007165	signal transduction	11	0.0105823
GO:0001102	RNA polymerase II activating transcription factor binding	4	0.0103721
GO:0001666	response to hypoxia	6	0.0101958
GO:0043065	positive regulation of apoptotic process	7	0.0100231
GO:0006915	apoptotic process	9	0.00986926
GO:0019904	protein domain specific binding	4	0.00907074
GO:0008022	protein C-terminus binding	4	0.00892566
GO:0045121	membrane raft	5	0.00871067
GO:0008284	positive regulation of cell population proliferation	7	0.0082389
GO:0046777	protein autophosphorylation	4	0.00804951
GO:0043066	negative regulation of apoptotic process	4	0.00778702
GO:0006955	immune response	5	0.00710372
GO:0008285	negative regulation of cell population proliferation	8	0.00706707
GO:0070301	cellular response to hydrogen peroxide	5	0.00661635
GO:0005667	transcription factor complex	4	0.00649307
GO:0016021	integral component of membrane	5	0.00595646
GO:0006355	regulation of transcription, DNA-templated	5	0.00524759
GO:0000981	DNA-binding transcription factor activity, RNA polymerase II-specific	4	0.00330101

## Sheet: GO-i8-CD>3kD
GO id	GO terms	GeneNumber	EC
GO:0071260	cellular response to mechanical stimulus	4	210.435
GO:0016021	integral component of membrane	7	34.9953
GO:0007568	aging	4	34.4231
GO:0043066	negative regulation of apoptotic process	8	23.2555
GO:0006915	apoptotic process	5	21.4308
GO:0046982	protein heterodimerization activity	7	15.8709
GO:0005576	extracellular region	6	13.4845
GO:0008083	growth factor activity	4	11.0834
GO:0045893	positive regulation of transcription, DNA-templated	10	10.7078
GO:0006351	transcription, DNA-templated	4	10.0482
GO:0008283	cell population proliferation	5	8.74962
GO:0009986	cell surface	5	8.48808
GO:0005737	cytoplasm	15	8.21155
GO:0008134	transcription factor binding	5	7.99292
GO:0003677	DNA binding	5	7.5202
GO:0042802	identical protein binding	4	6.80568
GO:0005739	mitochondrion	8	6.52416
GO:0005789	endoplasmic reticulum membrane	5	6.05562
GO:0044212	transcription regulatory region DNA binding	4	6.03516
GO:0005887	integral component of plasma membrane	9	5.78994
GO:0000122	negative regulation of transcription by RNA polymerase II	7	5.65092
GO:0045944	positive regulation of transcription by RNA polymerase II	10	5.10179
GO:0007165	signal transduction	6	4.73515
GO:0043065	positive regulation of apoptotic process	7	4.03817
GO:0048471	perinuclear region of cytoplasm	4	3.91036
GO:0005634	nucleus	19	3.75679
GO:0042127	regulation of cell population proliferation	5	3.47411
GO:0042493	response to drug	6	3.458
GO:0006366	transcription by RNA polymerase II	5	3.3037
GO:0005515	protein binding	29	3.12592
GO:0010629	negative regulation of gene expression	5	2.89996
GO:0006954	inflammatory response	5	2.47546
GO:0003700	DNA-binding transcription factor activity	7	2.43458
GO:0005829	cytosol	15	2.42295
GO:0005654	nucleoplasm	11	2.40551
GO:0007399	nervous system development	4	2.35102
GO:0070062	extracellular exosome	11	2.10008
GO:0032496	response to lipopolysaccharide	4	2.04925
GO:0005886	plasma membrane	17	1.9637
GO:0006955	immune response	4	1.81424
GO:0003682	chromatin binding	6	1.76698
GO:0055114	oxidation-reduction process	5	1.7552
GO:0042803	protein homodimerization activity	4	1.66022
GO:0045892	negative regulation of transcription, DNA-templated	5	1.64694
GO:0004871	obsolete signal transducer activity	4	1.41493
GO:0042981	regulation of apoptotic process	7	1.24794
GO:0005615	extracellular space	8	0.977406
GO:0005783	endoplasmic reticulum	4	0.961222
GO:0001077	GO_0001077	4	0.871826
GO:0000978	RNA polymerase II proximal promoter sequence-specific DNA binding	4	0.871826
GO:0008284	positive regulation of cell population proliferation	4	0.737658
GO:0006357	regulation of transcription by RNA polymerase II	4	0.657257
GO:0008285	negative regulation of cell population proliferation	8	0.637702
GO:0046872	metal ion binding	7	0.461886
GO:0009636	response to toxic substance	5	0.414512
GO:0043524	negative regulation of neuron apoptotic process	4	0.339397
GO:0030335	positive regulation of cell migration	4	0.337387
GO:0005524	ATP binding	8	0.186144
GO:0045669	positive regulation of osteoblast differentiation	4	0.163102
GO:0006468	protein phosphorylation	4	0.116849
GO:0016020	membrane	7	0.0953329
GO:0019899	enzyme binding	4	0.0762291

## Sheet: GO-i8-CD<3kD
GO id	GO terms	GeneNumber	EC
GO:0001568	blood vessel development	4	2.16923
GO:0005925	focal adhesion	5	1.33499
GO:0019904	protein domain specific binding	5	1.29694
GO:0006915	apoptotic process	7	1.11382
GO:0090090	negative regulation of canonical Wnt signaling pathway	4	0.903767
GO:0045121	membrane raft	5	0.821286
GO:0006357	regulation of transcription by RNA polymerase II	4	0.511938
GO:0043433	negative regulation of DNA-binding transcription factor activity	5	0.447265
GO:0032496	response to lipopolysaccharide	5	0.426007
GO:0016324	apical plasma membrane	5	0.414649
GO:0019901	protein kinase binding	4	0.368782
GO:0045444	fat cell differentiation	4	0.35255
GO:0003779	actin binding	4	0.350465
GO:0042060	wound healing	4	0.344585
GO:0031410	cytoplasmic vesicle	5	0.311448
GO:0001078	GO_0001078	4	0.303268
GO:0045087	innate immune response	4	0.302734
GO:0000981	DNA-binding transcription factor activity, RNA polymerase II-specific	5	0.278416
GO:0048015	phosphatidylinositol-mediated signaling	5	0.27013
GO:0043234	GO_0043234	5	0.256324
GO:0070062	extracellular exosome	23	0.24244
GO:0051591	response to cAMP	4	0.234952
GO:0016020	membrane	14	0.229328
GO:0007507	heart development	4	0.199411
GO:0032869	cellular response to insulin stimulus	4	0.189119
GO:0031625	ubiquitin protein ligase binding	6	0.184117
GO:0009986	cell surface	17	0.182969
GO:0008144	drug binding	4	0.182481
GO:0006508	proteolysis	6	0.179949
GO:0000122	negative regulation of transcription by RNA polymerase II	17	0.177159
GO:0008022	protein C-terminus binding	6	0.171658
GO:0005770	late endosome	4	0.16946
GO:0043525	positive regulation of neuron apoptotic process	4	0.165234
GO:0032355	response to estradiol	10	0.163903
GO:0007050	cell cycle arrest	6	0.156882
GO:0001948	GO_0001948	4	0.156785
GO:0034644	cellular response to UV	4	0.156176
GO:0043066	negative regulation of apoptotic process	12	0.155301
GO:0005794	Golgi apparatus	7	0.147167
GO:0000082	G1/S transition of mitotic cell cycle	6	0.146325
GO:0044822	GO_0044822	8	0.143649
GO:0030335	positive regulation of cell migration	6	0.139427
GO:0005509	calcium ion binding	7	0.135025
GO:0043005	neuron projection	5	0.133791
GO:0006367	transcription initiation from RNA polymerase II promoter	7	0.132491
GO:0042632	cholesterol homeostasis	4	0.131108
GO:0010867	positive regulation of triglyceride biosynthetic process	4	0.131108
GO:0006955	immune response	8	0.12906
GO:0008134	transcription factor binding	9	0.125427
GO:0005886	plasma membrane	34	0.123892
GO:0045944	positive regulation of transcription by RNA polymerase II	23	0.121239
GO:0005789	endoplasmic reticulum membrane	7	0.118664
GO:0043231	intracellular membrane-bounded organelle	6	0.117421
GO:0000790	nuclear chromatin	6	0.116198
GO:0009636	response to toxic substance	5	0.116154
GO:0009897	external side of plasma membrane	7	0.115185
GO:0070301	cellular response to hydrogen peroxide	5	0.112979
GO:0042542	response to hydrogen peroxide	5	0.111206
GO:0010595	positive regulation of endothelial cell migration	4	0.11023
GO:0003682	chromatin binding	6	0.110132
GO:0042802	identical protein binding	10	0.107831
GO:0043235	receptor complex	8	0.106127
GO:0006355	regulation of transcription, DNA-templated	11	0.105844
GO:0006954	inflammatory response	8	0.105503
GO:0045740	positive regulation of DNA replication	6	0.101376
GO:0003700	DNA-binding transcription factor activity	18	0.10101
GO:0005730	nucleolus	12	0.100748
GO:0000978	RNA polymerase II proximal promoter sequence-specific DNA binding	7	0.0995999
GO:0006351	transcription, DNA-templated	15	0.0957525
GO:0045892	negative regulation of transcription, DNA-templated	13	0.0950386
GO:0005737	cytoplasm	52	0.091296
GO:0005102	signaling receptor binding	5	0.0901922
GO:0043065	positive regulation of apoptotic process	8	0.088226
GO:0006974	cellular response to DNA damage stimulus	6	0.0875924
GO:0004713	protein tyrosine kinase activity	4	0.087201
GO:0045893	positive regulation of transcription, DNA-templated	14	0.0870345
GO:0044212	transcription regulatory region DNA binding	5	0.0868842
GO:0016323	basolateral plasma membrane	6	0.0868029
GO:0005515	protein binding	80	0.08288
GO:0000139	Golgi membrane	5	0.0821806
GO:0005829	cytosol	31	0.0813986
GO:0050728	negative regulation of inflammatory response	4	0.0794832
GO:0005634	nucleus	57	0.0791536
GO:0031012	extracellular matrix	5	0.0784413
GO:0051384	response to glucocorticoid	4	0.0772331
GO:0005615	extracellular space	18	0.0768959
GO:0042803	protein homodimerization activity	14	0.0748074
GO:0016021	integral component of membrane	9	0.0740941
GO:0000187	activation of MAPK activity	5	0.0727249
GO:0071260	cellular response to mechanical stimulus	4	0.0724676
GO:0043565	sequence-specific DNA binding	12	0.0721959
GO:0005759	mitochondrial matrix	4	0.0719115
GO:0048471	perinuclear region of cytoplasm	11	0.0713928
GO:0045471	response to ethanol	6	0.0695136
GO:0055114	oxidation-reduction process	7	0.0683161
GO:0005654	nucleoplasm	42	0.0682772
GO:0005739	mitochondrion	15	0.0680952
GO:0001077	GO_0001077	5	0.0669676
GO:0003684	damaged DNA binding	8	0.0663866
GO:0031100	animal organ regeneration	4	0.0660356
GO:0030154	cell differentiation	4	0.0630188
GO:0008270	zinc ion binding	12	0.062476
GO:0005887	integral component of plasma membrane	15	0.0592053
GO:0003707	steroid hormone receptor activity	5	0.0557168
GO:0043401	steroid hormone mediated signaling pathway	5	0.0557168
GO:0046677	response to antibiotic	4	0.0529302
GO:0008283	cell population proliferation	11	0.052262
GO:0003714	transcription corepressor activity	5	0.0522155
GO:0003713	transcription coactivator activity	5	0.0520748
GO:0007165	signal transduction	13	0.0506317
GO:0019899	enzyme binding	11	0.0493029
GO:0007283	spermatogenesis	5	0.0490935
GO:0008285	negative regulation of cell population proliferation	13	0.0481448
GO:0046982	protein heterodimerization activity	13	0.0469523
GO:0097190	apoptotic signaling pathway	4	0.0468808
GO:0008284	positive regulation of cell population proliferation	12	0.045749
GO:0071222	cellular response to lipopolysaccharide	4	0.0437598
GO:0005524	ATP binding	12	0.0426802
GO:0010628	positive regulation of gene expression	7	0.0425037
GO:0000784	nuclear chromosome, telomeric region	7	0.0419556
GO:0000723	telomere maintenance	4	0.0414229
GO:0046872	metal ion binding	17	0.0403537
GO:0032403	GO_0032403	5	0.0402589
GO:0042127	regulation of cell population proliferation	6	0.0388871
GO:0043434	response to peptide hormone	5	0.0381442
GO:0005783	endoplasmic reticulum	9	0.0368808
GO:0016477	cell migration	5	0.0367851
GO:0045766	positive regulation of angiogenesis	5	0.035863
GO:0005576	extracellular region	16	0.0352068
GO:0043410	positive regulation of MAPK cascade	5	0.0343412
GO:0031490	chromatin DNA binding	6	0.0333815
GO:0043025	neuronal cell body	5	0.033106
GO:0071356	cellular response to tumor necrosis factor	5	0.0329313
GO:0005125	cytokine activity	7	0.0324402
GO:0000977	RNA polymerase II regulatory region sequence-specific DNA binding	4	0.0323429
GO:0004879	nuclear receptor activity	4	0.0318032
GO:0001666	response to hypoxia	6	0.0305184
GO:0031175	neuron projection development	4	0.028988
GO:0043524	negative regulation of neuron apoptotic process	5	0.0282091
GO:0048661	positive regulation of smooth muscle cell proliferation	4	0.026599
GO:0007166	cell surface receptor signaling pathway	6	0.0263654
GO:0042981	regulation of apoptotic process	4	0.0256876
GO:0008201	heparin binding	4	0.0237894
GO:0031018	endocrine pancreas development	4	0.0232653
GO:0010629	negative regulation of gene expression	5	0.0224613
GO:0001525	angiogenesis	7	0.0206769
GO:0000165	MAPK cascade	6	0.0204013
GO:0003677	DNA binding	21	0.0202278
GO:0007568	aging	8	0.019034
GO:0043547	positive regulation of GTPase activity	4	0.0184435
GO:0006260	DNA replication	6	0.0182844
GO:0050679	positive regulation of epithelial cell proliferation	6	0.0169885
GO:0007267	cell-cell signaling	5	0.0162696
GO:0071897	DNA biosynthetic process	4	0.0162404
GO:0070374	positive regulation of ERK1 and ERK2 cascade	6	0.0152817
GO:0006468	protein phosphorylation	7	0.0152559
GO:0042493	response to drug	9	0.0134635
GO:0045765	regulation of angiogenesis	4	0.0124632
GO:0008083	growth factor activity	9	0.0116767
GO:0004672	protein kinase activity	4	0.00933564
GO:0006281	DNA repair	4	0.00803577
GO:0042517	GO_0042517	5	0.00753226
GO:0045454	cell redox homeostasis	4	0.00458146

## Sheet: KEGG-n-CD
KEGG id	KEGG Name	GeneNumber	EC
4110	Cell cycle	11	139.111
4514	Cell adhesion molecules (CAMs)	4	105.119
4670	Leukocyte transendothelial migration	5	104.48
4115	p53 signaling pathway	9	92.3607
4350	TGF-beta signaling pathway	10	84.0474
4520	Adherens junction	7	81.8043
4976	Bile secretion	3	77.3326
5140	Leishmaniasis	7	72.1752
51	Fructose and mannose metabolism	3	67.8913
5016	Huntington disease	3	62.0827
4960	Aldosterone-regulated sodium reabsorption	3	55.6839
5410	Hypertrophic cardiomyopathy (HCM)	6	53.6547
4141	Protein processing in endoplasmic reticulum	4	53.5604
5210	Colorectal cancer	8	52.9778
5414	Dilated cardiomyopathy (DCM)	5	52.3261
5222	Small cell lung cancer	14	51.2629
4330	Notch signaling pathway	5	51.0621
5146	Amoebiasis	7	48.817
4672	Intestinal immune network for IgA production	4	48.2134
4144	Endocytosis	11	47.9574
4610	Complement and coagulation cascades	5	47.5958
5212	Pancreatic cancer	15	46.1732
5145	Toxoplasmosis	12	45.8772
4310	Wnt signaling pathway	5	45.5041
4930	Type II diabetes mellitus	7	45.1271
4145	Phagosome	5	44.8353
4080	Neuroactive ligand-receptor interaction	4	44.3859
4512	ECM-receptor interaction	3	43.6209
1100	Metabolic pathways	9	43.1237
4640	Hematopoietic cell lineage	10	42.6353
5220	Chronic myeloid leukemia	15	41.7007
5412	Arrhythmogenic right ventricular cardiomyopathy (ARVC)	3	41.3395
5200	Pathways in cancer	39	41.2646
4010	MAPK signaling pathway	17	36.5257
4210	Apoptosis	10	35.9821
4380	Osteoclast differentiation	16	31.6699
4623	Cytosolic DNA-sensing pathway	6	31.4633
5120	Epithelial cell signaling in Helicobacter pylori infection	8	31.4279
5160	Hepatitis C	13	29.8675
4920	Adipocytokine signaling pathway	6	29.272
5130	Pathogenic Escherichia coli infection	3	28.8858
4060	Cytokine-cytokine receptor interaction	24	28.2074
5416	Viral myocarditis	4	26.2421
4360	Axon guidance	6	25.7408
4621	NOD-like receptor signaling pathway	12	25.7313
4510	Focal adhesion	13	25.6346
4622	RIG-I-like receptor signaling pathway	4	25.4319
5142	Chagas disease (American trypanosomiasis)	14	25.415
4810	Regulation of actin cytoskeleton	8	24.4603
5323	Rheumatoid arthritis	12	22.2596
5020	Prion diseases	7	21.8605
3030	DNA replication	4	21.6345
4630	JAK-STAT signaling pathway	9	21.5357
4120	Ubiquitin mediated proteolysis	7	21.4637
4320	Dorso-ventral axis formation	3	19.6698
4620	Toll-like receptor signaling pathway	11	18.2113
4530	Tight junction	8	17.7738
5215	Prostate cancer	11	17.7271
4910	Insulin signaling pathway	10	16.5922
3410	Base excision repair	3	16.036
4660	T cell receptor signaling pathway	10	15.7663
5131	Shigellosis	7	15.5685
4722	Neurotrophin signaling pathway	11	15.4421
4012	ErbB signaling pathway	9	15.3077
5219	Bladder cancer	8	15.1821
3430	Mismatch repair	3	15.1442
5211	Renal cell carcinoma	11	14.6563
4062	Chemokine signaling pathway	16	14.1499
5144	Malaria	6	13.7619
5214	Glioma	8	13.0011
5221	Acute myeloid leukemia	9	12.2284
4340	Hedgehog signaling pathway	3	12.0333
4662	B cell receptor signaling pathway	7	11.8065
5218	Melanoma	7	11.2322
5223	Non-small cell lung cancer	8	10.4706
4650	Natural killer cell mediated cytotoxicity	5	8.60352
4916	Melanogenesis	4	8.55734
4540	Gap junction	4	8.09689
4270	Vascular smooth muscle contraction	3	7.17429
4370	VEGF signaling pathway	6	6.6083
4666	Fc gamma R-mediated phagocytosis	5	5.84345
4912	GnRH signaling pathway	5	5.36066
4150	mTOR signaling pathway	3	5.15735
4664	Fc epsilon RI signaling pathway	6	3.15398
5213	Endometrial cancer	4	2.60303

## Sheet: KEGG-i8-CD
KEGG id	KEGG Name	GeneNumber	EC
5010	Alzheimer disease	4	0.0885012
4810	Regulation of actin cytoskeleton	4	0.0744004
4010	MAPK signaling pathway	4	0.0704107
4210	Apoptosis	4	0.061322
5214	Glioma	5	0.0453822
1100	Metabolic pathways	4	0.0398472
5215	Prostate cancer	8	0.0263993
5146	Amoebiasis	5	0.0238486
5200	Pathways in cancer	14	0.0236335
4916	Melanogenesis	4	0.0231374
4510	Focal adhesion	9	0.0217834
4060	Cytokine-cytokine receptor interaction	5	0.0209401
4670	Leukocyte transendothelial migration	5	0.0202272
4062	Chemokine signaling pathway	4	0.0196019
5160	Hepatitis C	4	0.0152718
5142	Chagas disease (American trypanosomiasis)	4	0.0152718
4012	ErbB signaling pathway	4	0.015178
5211	Renal cell carcinoma	6	0.0142527
4520	Adherens junction	5	0.0136302
4310	Wnt signaling pathway	6	0.0110092
4144	Endocytosis	4	0.00807527
4350	TGF-beta signaling pathway	6	0.00654799

[truncated: 6 more sheets: KEGG-i8-CD>3kD, KEGG-i8-CD<3kD, DEG-based chemical list, Pathway-based chemial list, products identified in lab-CDs, products identified in both CDs]
