# Supplementary material for: Photodegradation of carbon dots cause cytotoxicity
Source: Nat Commun. 2021 Feb 5;12:812. doi: 10.1038/s41467-021-21080-z (PMC7864953; doi:10.1038/s41467-021-21080-z)
Supplement: Supplementary file 5 — Source Data [file 41467_2021_21080_MOESM5_ESM.xlsx]

## Sheet: Fig 1
Fig 1a
light intensity	0		15		30		60		90
0	0	0.65	0	0.65	0	0.65	0	0.65	0	0.65
0.5	0.24	1.25	3.6	0.89	3.79	2.11	4.91	1.63	7.55	1.71
1	0.25	0.74	6.85	0.25	6.29	2.73	9.8	1.33	11.83	0.63
2	0.38	0.28	6.6	1.3	9.3	3.11	13.4	0.69	14.5	0.86
4	1.58	0.16	9.74	1.68	11.8	1.09	18.56	0.55	23.38	2.74
8	1.66	2.34	19.06	0.78	25.65	3.54	33.95	2.26	42.79	3
Fig 1b
wavelength	390		450		520		620
0	0	1.88	0	1.88	0	1.88	0	1.88
0.5	19.84	3.46	19.84	3.46	8.66	3.49	9.75	2.74
1	36.19	3.96	44.63	8.01	11.59	1.09	10.63	3.69
2	64.39	1.84	62.95	4.74	15.7	0.44	10.11	2.06
4	87.79	1.05	82.19	4.38	47.65	3.36	22.96	5.41
8	96.93	4.15	97.1	2.59	58.49	9.4	27.71	3.78
Fig 1c
temperature	18		30		35		40
0	0	0.75	0	2.89	0	2.89	0	2.89
0.5	1.25	0.19	8.29	1.61	7.71	2.3	9.49	0.69
1	3.96	0.59	5.69	1.39	10.41	1.43	11.46	1.18
2	7.23	0.06	14.09	4.23	20.19	1.03	25.56	2.29
4	10.8	1.16	21.59	0.7	31.86	1.64	42.55	2.51
8	22.88	0.88	37.65	3.59	52.95	2.84	60.75	2.66
Fig 1d
pH	5		6		7		8		9
0	0	1.46	0	1.25	0	0.23	0	1.9	0	0.39
0.5	0.75	0.66	4.74	0.19	4.53	0.65	5.1	0.48	12.94	1.51
1	2.18	0.83	5.88	0.31	5.6	1.43	6.63	0.83	14.59	2.13
2	8.06	2.4	9.79	1.06	7.73	0.93	11.34	1.06	20.75	3.81
4	18.76	5.01	18.14	1.44	18.61	2.35	31.63	4.35	44.2	1.64
8	27.54	2.74	41.09	1.31	41.18	1.23	53.46	5.86	65.5	3.53
Fig 1e
ionic strength	0		4.6		13.8		41.5		124.4
0	0	1.15	0	0.85	0	0.36	0	0.46	0	1.7
0.5	7.76	3.74	4.06	2.15	3.83	0.54	3.19	2.4	0.04	1.86
1	7.38	2.29	10.15	2.96	7.98	1.88	7.85	1.16	2.31	0.29
2	10.76	4.06	8.1	0.18	11.34	0.3	11.28	0.8	10.51	2.39
4	19.99	6.46	14.81	1.95	19.36	0.61	21.41	1.65	22.91	7.08
8	22.91	5.43	21.46	2.45	23.01	1.33	25.86	4.96	29.15	2.39
Fig 1f
size	2.5		4.8
0	0	0.44	0	1.6
0.5	2.06	0.31	8.86	6.67
1	2.92	3.63	11.72	3.41
2	11.87	1.02	14.78	3.62
4	25.6	0.61	28.25	9.03
8	53.53	1.49	59.84	17.66
Fig 1g									Fig 1h
hydroxyl			alkyl							control		isopropanol
3428	8.91e-07		3428	3.61e-06					0	0	2.68	0	3.05
3428.15	8.91e-07		3428.15	3.63e-06					0.5	2.31	1.84	0	2.1
3428.29	8.91e-07		3428.29	3.65e-06					1	0.96	3.33	2.33	3.89
3428.44	8.91e-07		3428.44	3.67e-06					2	13.89	3.18	6.35	2.13
3428.59	8.91e-07		3428.59	3.69e-06					4	24.43	3.13	10.31	5.05
3428.73	8.91e-07		3428.73	3.71e-06					8	28.56	2.11	13.64	4.31
3428.88	8.91e-07		3428.88	3.74e-06
3429.03	8.91e-07		3429.03	3.76e-06
3429.17	8.91e-07		3429.17	3.78e-06
3429.32	8.91e-07		3429.32	3.8e-06
3429.46	8.91e-07		3429.46	3.82e-06
3429.61	8.91e-07		3429.61	3.85e-06
3429.76	8.91e-07		3429.76	3.87e-06
3429.9	8.91e-07		3429.9	3.89e-06
3430.05	8.91e-07		3430.05	3.92e-06
3430.2	8.91e-07		3430.2	3.94e-06
3430.34	8.91e-07		3430.34	3.96e-06
3430.49	8.91e-07		3430.49	3.99e-06
3430.64	8.91e-07		3430.64	4.01e-06
3430.78	8.91e-07		3430.78	4.04e-06
3430.93	8.91e-07		3430.93	4.06e-06
3431.08	8.91e-07		3431.08	4.09e-06
3431.22	8.91e-07		3431.22	4.11e-06
3431.37	8.91e-07		3431.37	4.14e-06
3431.52	8.91e-07		3431.52	4.16e-06
3431.66	8.91e-07		3431.66	4.19e-06
3431.81	8.91e-07		3431.81	4.22e-06
3431.96	8.91e-07		3431.96	4.24e-06
3432.1	8.91e-07		3432.1	4.27e-06
3432.25	8.91e-07		3432.25	4.3e-06
3432.39	8.91e-07		3432.39	4.33e-06
3432.54	8.91e-07		3432.54	4.35e-06
3432.69	8.91e-07		3432.69	4.38e-06
3432.83	8.91e-07		3432.83	4.41e-06
3432.98	8.91e-07		3432.98	4.44e-06
3433.13	8.91e-07		3433.13	4.47e-06
3433.27	8.91e-07		3433.27	4.5e-06
3433.42	8.91e-07		3433.42	4.53e-06
3433.57	8.91e-07		3433.57	4.56e-06
3433.71	8.91e-07		3433.71	4.59e-06
3433.86	8.91e-07		3433.86	4.62e-06
3434.01	8.91e-07		3434.01	4.66e-06
3434.15	8.91e-07		3434.15	4.69e-06
3434.3	8.91e-07		3434.3	4.72e-06
3434.45	8.91e-07		3434.45	4.75e-06
3434.59	8.91e-07		3434.59	4.79e-06
3434.74	8.91e-07		3434.74	4.82e-06
3434.88	8.91e-07		3434.88	4.85e-06
3435.03	8.91e-07		3435.03	4.89e-06
3435.18	8.91e-07		3435.18	4.92e-06
3435.32	8.91e-07		3435.32	4.96e-06
3435.47	8.91e-07		3435.47	4.99e-06
3435.62	8.91e-07		3435.62	5.03e-06
3435.76	8.91e-07		3435.76	5.07e-06
3435.91	8.91e-07		3435.91	5.11e-06
3436.06	8.91e-07		3436.06	5.14e-06
3436.2	8.91e-07		3436.2	5.18e-06
3436.35	8.91e-07		3436.35	5.22e-06
3436.5	8.91e-07		3436.5	5.26e-06
3436.64	8.91e-07		3436.64	5.3e-06
3436.79	8.91e-07		3436.79	5.34e-06
3436.94	8.91e-07		3436.94	5.38e-06
3437.08	8.91e-07		3437.08	5.42e-06
3437.23	8.91e-07		3437.23	5.46e-06
3437.38	8.91e-07		3437.38	5.5e-06
3437.52	8.91e-07		3437.52	5.55e-06
3437.67	8.91e-07		3437.67	5.59e-06
3437.81	8.91e-07		3437.81	5.64e-06
3437.96	8.91e-07		3437.96	5.68e-06
3438.11	8.91e-07		3438.11	5.72e-06
3438.25	8.91e-07		3438.25	5.77e-06
3438.4	8.91e-07		3438.4	5.82e-06
3438.55	8.91e-07		3438.55	5.86e-06
3438.69	8.91e-07		3438.69	5.91e-06
3438.84	8.91e-07		3438.84	5.96e-06
3438.99	8.91e-07		3438.99	6.01e-06
3439.13	8.91e-07		3439.13	6.06e-06
3439.28	8.91e-07		3439.28	6.11e-06
3439.43	8.91e-07		3439.43	6.16e-06
3439.57	8.91e-07		3439.57	6.21e-06
3439.72	8.91e-07		3439.72	6.26e-06
3439.87	8.91e-07		3439.87	6.32e-06
3440.01	8.91e-07		3440.01	6.37e-06
3440.16	8.91e-07		3440.16	6.43e-06
3440.3	8.91e-07		3440.3	6.48e-06
3440.45	8.91e-07		3440.45	6.54e-06
3440.6	8.91e-07		3440.6	6.6e-06
3440.74	8.91e-07		3440.74	6.65e-06
3440.89	8.91e-07		3440.89	6.71e-06
3441.04	8.91e-07		3441.04	6.77e-06
3441.18	8.91e-07		3441.18	6.83e-06
3441.33	8.91e-07		3441.33	6.89e-06
3441.48	8.91e-07		3441.48	6.96e-06
3441.62	8.91e-07		3441.62	7.02e-06
3441.77	8.91e-07		3441.77	7.08e-06
3441.92	8.91e-07		3441.92	7.15e-06
3442.06	8.91e-07		3442.06	7.22e-06
3442.21	8.91e-07		3442.21	7.28e-06
3442.36	8.91e-07		3442.36	7.35e-06
3442.5	8.91e-07		3442.5	7.42e-06
3442.65	8.91e-07		3442.65	7.49e-06
3442.79	8.91e-07		3442.79	7.56e-06
3442.94	8.91e-07		3442.94	7.63e-06
3443.09	8.91e-07		3443.09	7.71e-06
3443.23	8.91e-07		3443.23	7.78e-06
3443.38	8.91e-07		3443.38	7.86e-06
3443.53	8.91e-07		3443.53	7.94e-06
3443.67	8.91e-07		3443.67	8.01e-06
3443.82	8.91e-07		3443.82	8.09e-06
3443.97	8.91e-07		3443.97	8.17e-06
3444.11	8.91e-07		3444.11	8.26e-06
3444.26	8.91e-07		3444.26	8.34e-06
3444.41	8.91e-07		3444.41	8.43e-06
3444.55	8.91e-07		3444.55	8.51e-06
3444.7	8.91e-07		3444.7	8.6e-06
3444.85	8.91e-07		3444.85	8.69e-06
3444.99	8.91e-07		3444.99	8.78e-06
3445.14	8.91e-07		3445.14	8.87e-06
3445.29	8.91e-07		3445.29	8.97e-06
3445.43	8.91e-07		3445.43	9.06e-06
3445.58	8.91e-07		3445.58	9.16e-06
3445.72	8.91e-07		3445.72	9.26e-06
3445.87	8.91e-07		3445.87	9.36e-06
3446.02	8.91e-07		3446.02	9.46e-06
3446.16	8.91e-07		3446.16	9.56e-06
3446.31	8.91e-07		3446.31	9.67e-06
3446.46	8.91e-07		3446.46	9.78e-06
3446.6	8.91e-07		3446.6	9.89e-06
3446.75	8.91e-07		3446.75	1e-05
3446.9	8.91e-07		3446.9	1.01e-05
3447.04	8.91e-07		3447.04	1.02e-05
3447.19	8.91e-07		3447.19	1.03e-05
3447.34	8.91e-07		3447.34	1.05e-05
3447.48	8.91e-07		3447.48	1.06e-05
3447.63	8.91e-07		3447.63	1.07e-05
3447.78	8.91e-07		3447.78	1.08e-05
3447.92	8.91e-07		3447.92	1.1e-05
3448.07	8.91e-07		3448.07	1.11e-05
3448.21	8.91e-07		3448.21	1.12e-05
3448.36	8.91e-07		3448.36	1.14e-05
3448.51	8.91e-07		3448.51	1.15e-05
3448.65	8.91e-07		3448.65	1.16e-05
3448.8	8.91e-07		3448.8	1.18e-05
3448.95	8.91e-07		3448.95	1.19e-05
3449.09	8.91e-07		3449.09	1.21e-05
3449.24	8.91e-07		3449.24	1.22e-05
3449.39	8.91e-07		3449.39	1.24e-05
3449.53	8.91e-07		3449.53	1.26e-05
3449.68	8.91e-07		3449.68	1.27e-05
3449.83	8.91e-07		3449.83	1.29e-05
3449.97	8.91e-07		3449.97	1.3e-05
3450.12	8.91e-07		3450.12	1.32e-05
3450.27	8.91e-07		3450.27	1.34e-05
3450.41	8.91e-07		3450.41	1.36e-05
3450.56	8.91e-07		3450.56	1.38e-05
3450.71	8.91e-07		3450.71	1.39e-05
3450.85	8.91e-07		3450.85	1.41e-05
3451	8.91e-07		3451	1.43e-05
3451.14	8.91e-07		3451.14	1.45e-05
3451.29	8.91e-07		3451.29	1.47e-05
3451.44	8.91e-07		3451.44	1.49e-05
3451.58	8.91e-07		3451.58	1.51e-05
3451.73	8.91e-07		3451.73	1.54e-05
3451.88	8.91e-07		3451.88	1.56e-05
3452.02	8.91e-07		3452.02	1.58e-05
3452.17	8.91e-07		3452.17	1.6e-05
3452.32	8.91e-07		3452.32	1.63e-05
3452.46	8.91e-07		3452.46	1.65e-05
3452.61	8.91e-07		3452.61	1.68e-05
3452.76	8.91e-07		3452.76	1.7e-05
3452.9	8.91e-07		3452.9	1.73e-05
3453.05	8.91e-07		3453.05	1.75e-05
3453.2	8.91e-07		3453.2	1.78e-05
3453.34	8.91e-07		3453.34	1.81e-05
3453.49	8.91e-07		3453.49	1.84e-05
3453.63	8.91e-07		3453.63	1.87e-05
3453.78	8.91e-07		3453.78	1.9e-05
3453.93	8.91e-07		3453.93	1.93e-05
3454.07	8.91e-07		3454.07	1.96e-05
3454.22	8.91e-07		3454.22	1.99e-05
3454.37	8.91e-07		3454.37	2.02e-05
3454.51	8.91e-07		3454.51	2.06e-05
3454.66	8.91e-07		3454.66	2.09e-05
3454.81	8.91e-07		3454.81	2.13e-05
3454.95	8.91e-07		3454.95	2.16e-05
3455.1	8.91e-07		3455.1	2.2e-05
3455.25	8.91e-07		3455.25	2.24e-05
3455.39	8.91e-07		3455.39	2.28e-05
3455.54	8.91e-07		3455.54	2.32e-05
3455.69	8.91e-07		3455.69	2.36e-05
3455.83	8.91e-07		3455.83	2.4e-05
3455.98	8.91e-07		3455.98	2.44e-05
3456.13	8.91e-07		3456.13	2.49e-05
3456.27	8.91e-07		3456.27	2.53e-05
3456.42	8.91e-07		3456.42	2.58e-05
3456.56	8.91e-07		3456.56	2.63e-05
3456.71	8.91e-07		3456.71	2.68e-05
3456.86	8.91e-07		3456.86	2.73e-05
3457	8.91e-07		3457	2.78e-05
3457.15	8.91e-07		3457.15	2.84e-05
3457.3	8.91e-07		3457.3	2.89e-05
3457.44	8.91e-07		3457.44	2.95e-05
3457.59	8.91e-07		3457.59	3.01e-05
3457.74	8.91e-07		3457.74	3.07e-05
3457.88	8.91e-07		3457.88	3.13e-05
3458.03	8.91e-07		3458.03	3.2e-05
3458.18	8.91e-07		3458.18	3.27e-05
3458.32	8.91e-07		3458.32	3.33e-05
3458.47	8.91e-07		3458.47	3.41e-05
3458.62	8.91e-07		3458.62	3.48e-05
3458.76	8.91e-07		3458.76	3.55e-05
3458.91	8.91e-07		3458.91	3.63e-05
3459.05	8.91e-07		3459.05	3.71e-05
3459.2	8.91e-07		3459.2	3.8e-05
3459.35	8.91e-07		3459.35	3.88e-05
3459.49	8.91e-07		3459.49	3.97e-05
3459.64	8.91e-07		3459.64	4.06e-05
3459.79	8.91e-07		3459.79	4.16e-05
3459.93	8.91e-07		3459.93	4.26e-05
3460.08	8.91e-07		3460.08	4.36e-05
3460.23	8.91e-07		3460.23	4.46e-05
3460.37	8.91e-07		3460.37	4.57e-05
3460.52	8.91e-07		3460.52	4.69e-05
3460.67	8.91e-07		3460.67	4.8e-05
3460.81	8.91e-07		3460.81	4.92e-05
3460.96	8.91e-07		3460.96	5.05e-05
3461.11	8.91e-07		3461.11	5.18e-05
3461.25	8.91e-07		3461.25	5.32e-05
3461.4	8.91e-07		3461.4	5.46e-05
3461.54	8.91e-07		3461.54	5.6e-05
3461.69	8.91e-07		3461.69	5.76e-05
3461.84	8.91e-07		3461.84	5.91e-05
3461.98	8.91e-07		3461.98	6.08e-05
3462.13	8.91e-07		3462.13	6.25e-05
3462.28	8.91e-07		3462.28	6.43e-05
3462.42	8.91e-07		3462.42	6.61e-05
3462.57	8.91e-07		3462.57	6.81e-05
3462.72	8.91e-07		3462.72	7.01e-05
3462.86	8.91e-07		3462.86	7.22e-05
3463.01	8.91e-07		3463.01	7.44e-05
3463.16	8.91e-07		3463.16	7.67e-05
3463.3	8.91e-07		3463.3	7.91e-05
3463.45	8.91e-07		3463.45	8.16e-05
3463.6	8.91e-07		3463.6	8.42e-05
3463.74	8.91e-07		3463.74	8.7e-05
3463.89	8.91e-07		3463.89	8.98e-05
3464.04	8.91e-07		3464.04	9.28e-05
3464.18	8.91e-07		3464.18	9.6e-05
3464.33	8.91e-07		3464.33	9.93e-05
3464.47	8.91e-07		3464.47	0.000103
3464.62	8.91e-07		3464.62	0.000106
3464.77	8.91e-07		3464.77	0.00011
3464.91	8.91e-07		3464.91	0.000114
3465.06	8.91e-07		3465.06	0.000118
3465.21	8.91e-07		3465.21	0.000123
3465.35	8.91e-07		3465.35	0.000128
3465.5	8.91e-07		3465.5	0.000133
3465.65	8.91e-07		3465.65	0.000138
3465.79	8.91e-07		3465.79	0.000143
3465.94	8.91e-07		3465.94	0.000149
3466.09	8.91e-07		3466.09	0.000155
3466.23	8.91e-07		3466.23	0.000162
3466.38	8.91e-07		3466.38	0.000169
3466.53	8.91e-07		3466.53	0.000176
3466.67	8.91e-07		3466.67	0.000184
3466.82	8.91e-07		3466.82	0.000192
3466.96	8.91e-07		3466.96	0.000201
3467.11	8.91e-07		3467.11	0.000211
3467.26	8.91e-07		3467.26	0.000221
3467.4	8.91e-07		3467.4	0.000232
3467.55	8.91e-07		3467.55	0.000243
3467.7	8.91e-07		3467.7	0.000255
3467.84	8.91e-07		3467.84	0.000268
3467.99	8.91e-07		3467.99	0.000283
3468.14	8.91e-07		3468.14	0.000298
3468.28	8.91e-07		3468.28	0.000314
3468.43	8.91e-07		3468.43	0.000331
3468.58	8.91e-07		3468.58	0.00035
3468.72	8.91e-07		3468.72	0.000371
3468.87	8.91e-07		3468.87	0.000393
3469.02	8.91e-07		3469.02	0.000417
3469.16	8.91e-07		3469.16	0.000443
3469.31	8.91e-07		3469.31	0.000471
3469.46	8.91e-07		3469.46	0.000501
3469.6	8.91e-07		3469.6	0.000535
3469.75	8.91e-07		3469.75	0.000571
3469.89	8.91e-07		3469.89	0.000611
3470.04	8.91e-07		3470.04	0.000655
3470.19	8.91e-07		3470.19	0.000704
3470.33	8.91e-07		3470.33	0.000757
3470.48	8.91e-07		3470.48	0.000815
3470.63	8.91e-07		3470.63	0.00088
3470.77	8.91e-07		3470.77	0.000953
3470.92	8.91e-07		3470.92	0.00103
3471.07	8.91e-07		3471.07	0.00112
3471.21	8.91e-07		3471.21	0.00122
3471.36	8.91e-07		3471.36	0.00134
3471.51	8.91e-07		3471.51	0.00146
3471.65	8.91e-07		3471.65	0.00161
3471.8	8.91e-07		3471.8	0.00177
3471.95	8.91e-07		3471.95	0.00195
3472.09	8.91e-07		3472.09	0.00216
3472.24	8.91e-07		3472.24	0.00241
3472.38	8.91e-07		3472.38	0.00269
3472.53	8.91e-07		3472.53	0.00301
3472.68	8.91e-07		3472.68	0.00338
3472.82	8.91e-07		3472.82	0.00382
3472.97	8.91e-07		3472.97	0.00433
3473.12	8.91e-07		3473.12	0.00494
3473.26	8.91e-07		3473.26	0.01
3473.41	8.91e-07		3473.41	0.01
3473.56	8.91e-07		3473.56	0.01
3473.7	8.91e-07		3473.7	0.01
3473.85	8.91e-07		3473.85	0.01
3474	8.91e-07		3474	0.01
3474.14	8.91e-07		3474.14	0.02
3474.29	8.91e-07		3474.29	0.02
3474.44	8.91e-07		3474.44	0.03
3474.58	8.91e-07		3474.58	0.03
3474.73	8.91e-07		3474.73	0.04
3474.88	8.91e-07		3474.88	0.05
3475.02	8.91e-07		3475.02	0.06
3475.17	8.91e-07		3475.17	0.07
3475.31	8.91e-07		3475.31	0.08
3475.46	8.91e-07		3475.46	0.07
3475.61	8.91e-07		3475.61	0.05
3475.75	8.91e-07		3475.75	0.03
3475.9	8.91e-07		3475.9	-0.00313
3476.05	8.91e-07		3476.05	-0.03
3476.19	8.91e-07		3476.19	-0.06
3476.34	8.91e-07		3476.34	-0.07
3476.49	8.91e-07		3476.49	-0.08
3476.63	8.91e-07		3476.63	-0.07
3476.78	8.92e-07		3476.78	-0.06
3476.93	8.96e-07		3476.93	-0.05
3477.07	9.14e-07		3477.07	-0.04
3477.22	9.8e-07		3477.22	-0.03
3477.37	1.21e-06		3477.37	-0.02
3477.51	1.99e-06		3477.51	-0.02
3477.66	4.39e-06		3477.66	-0.02
3477.8	1.14e-05		3477.8	-0.01
3477.95	3.03e-05		3477.95	-0.01
3478.1	7.83e-05		3478.1	-0.01
3478.24	0.000192		3478.24	-0.01
3478.39	0.000442		3478.39	-0.01
3478.54	0.000954		3478.54	-0.01
3478.68	0.00193		3478.68	-0.00469
3478.83	0.00364		3478.83	-0.0041
3478.98	0.01		3478.98	-0.0036
3479.12	0.01		3479.12	-0.00317
3479.27	0.02		3479.27	-0.0028
3479.42	0.02		3479.42	-0.00249
3479.56	0.03		3479.56	-0.00221
3479.71	0.04		3479.71	-0.00197
3479.86	0.04		3479.86	-0.00177
3480	0.04		3480	-0.00158
3480.15	0.03		3480.15	-0.00142
3480.29	0.02		3480.29	-0.00128
3480.44	0.00462		3480.44	-0.00115
3480.59	-0.01		3480.59	-0.00103
3480.73	-0.02		3480.73	-0.000931
3480.88	-0.03		3480.88	-0.000839
3481.03	-0.04		3481.03	-0.000755
3481.17	-0.04		3481.17	-0.000679
3481.32	-0.03		3481.32	-0.000609
3481.47	-0.03		3481.47	-0.000545
3481.61	-0.02		3481.61	-0.000487
3481.76	-0.01		3481.76	-0.000432
3481.91	-0.01		3481.91	-0.000382
3482.05	-0.01		3482.05	-0.000335
3482.2	-0.00281		3482.2	-0.000291
3482.35	-0.00145		3482.35	-0.000249
3482.49	-0.000696		3482.49	-0.000209
3482.64	-0.000312		3482.64	-0.000171
3482.79	-0.000131		3482.79	-0.000135
3482.93	-5.12e-05		3482.93	-9.97e-05
3483.08	-1.84e-05		3483.08	-6.56e-05
3483.22	-5.79e-06		3483.22	-3.23e-05
3483.37	-1.28e-06		3483.37	5.7e-07
3483.52	2.27e-07		3483.52	3.31e-05
3483.66	7e-07		3483.66	6.55e-05
3483.81	8.39e-07		3483.81	9.81e-05
3483.96	8.78e-07		3483.96	0.000131
3484.1	8.88e-07		3484.1	0.000164
3484.25	8.9e-07		3484.25	0.000199
3484.4	8.9e-07		3484.4	0.000234
3484.54	8.91e-07		3484.54	0.00027
3484.69	8.91e-07		3484.69	0.000308
3484.84	8.91e-07		3484.84	0.000348
3484.98	8.91e-07		3484.98	0.00039
3485.13	8.91e-07		3485.13	0.000434
3485.28	8.91e-07		3485.28	0.000482
3485.42	8.91e-07		3485.42	0.000532
3485.57	8.91e-07		3485.57	0.000587
3485.71	8.91e-07		3485.71	0.000645
3485.86	8.91e-07		3485.86	0.000709
3486.01	8.91e-07		3486.01	0.000778
3486.15	8.91e-07		3486.15	0.000854
3486.3	8.91e-07		3486.3	0.000937
3486.45	8.91e-07		3486.45	0.00103
3486.59	8.91e-07		3486.59	0.00113
3486.74	8.91e-07		3486.74	0.00124
3486.89	8.91e-07		3486.89	0.00137
3487.03	8.91e-07		3487.03	0.00151
3487.18	8.91e-07		3487.18	0.00167
3487.33	8.91e-07		3487.33	0.00185
3487.47	8.91e-07		3487.47	0.00205
3487.62	8.91e-07		3487.62	0.00228
3487.77	8.91e-07		3487.77	0.00255
3487.91	8.91e-07		3487.91	0.00286
3488.06	8.91e-07		3488.06	0.00321
3488.21	8.91e-07		3488.21	0.00362
3488.35	8.91e-07		3488.35	0.0041
3488.5	8.91e-07		3488.5	0.00467
3488.64	8.91e-07		3488.64	0.01
3488.79	8.91e-07		3488.79	0.01
3488.94	8.91e-07		3488.94	0.01
3489.08	8.91e-07		3489.08	0.01
3489.23	8.91e-07		3489.23	0.01
3489.38	8.91e-07		3489.38	0.01
3489.52	8.91e-07		3489.52	0.01
3489.67	8.91e-07		3489.67	0.02
3489.82	8.91e-07		3489.82	0.02
3489.96	8.91e-07		3489.96	0.03
3490.11	8.91e-07		3490.11	0.04
3490.26	8.91e-07		3490.26	0.05
3490.4	8.91e-07		3490.4	0.06
3490.55	8.91e-07		3490.55	0.07
3490.7	8.91e-07		3490.7	0.07
3490.84	8.91e-07		3490.84	0.07
3490.99	8.91e-07		3490.99	0.06
3491.13	8.91e-07		3491.13	0.04
3491.28	8.91e-07		3491.28	0.01
3491.43	8.91e-07		3491.43	-0.02
3491.57	8.95e-07		3491.57	-0.05
3491.72	9.07e-07		3491.72	-0.07
3491.87	9.56e-07		3491.87	-0.07
3492.01	1.13e-06		3492.01	-0.07
3492.16	1.74e-06		3492.16	-0.07
3492.31	3.68e-06		3492.31	-0.06
3492.45	9.46e-06		3492.45	-0.05
3492.6	2.56e-05		3492.6	-0.04
3492.75	6.81e-05		3492.75	-0.03
3492.89	0.000172		3492.89	-0.02
3493.04	0.00041		3493.04	-0.02
3493.19	0.000919		3493.19	-0.01
3493.33	0.00193		3493.33	-0.01
3493.48	0.00381		3493.48	-0.01
3493.63	0.01		3493.63	-0.01
3493.77	0.01		3493.77	-0.01
3493.92	0.02		3493.92	-0.00484
3494.06	0.03		3494.06	-0.00399
3494.21	0.04		3494.21	-0.00325
3494.36	0.05		3494.36	-0.00259
3494.5	0.07		3494.5	-0.00201
3494.65	0.07		3494.65	-0.00147
3494.8	0.07		3494.8	-0.000975
3494.94	0.06		3494.94	-0.000502
3495.09	0.04		3495.09	-4.16e-05
3495.24	0.02		3495.24	0.000415
3495.38	-0.01		3495.38	0.00088
3495.53	-0.04		3495.53	0.00136
3495.68	-0.06		3495.68	0.00188
3495.82	-0.07		3495.82	0.00243
3495.97	-0.07		3495.97	0.00305
3496.12	-0.07		3496.12	0.00374
3496.26	-0.06		3496.26	0.00453
3496.41	-0.04		3496.41	0.01
3496.55	-0.03		3496.55	0.01
3496.7	-0.02		3496.7	0.01
3496.85	-0.01		3496.85	0.01
3496.99	-0.01		3496.99	0.01
3497.14	-0.0044		3497.14	0.01
3497.29	-0.00226		3497.29	0.02
3497.43	-0.00109		3497.43	0.02
3497.58	-0.000492		3497.58	0.03
3497.73	-0.000208		3497.73	0.04
3497.87	-8.23e-05		3497.87	0.05
3498.02	-3.02e-05		3498.02	0.06
3498.17	-1e-05		3498.17	0.07
3498.31	-2.71e-06		3498.31	0.08
3498.46	-2.24e-07		3498.46	0.07
3498.61	5.66e-07		3498.61	0.06
3498.75	8.02e-07		3498.75	0.04
3498.9	8.68e-07		3498.9	0.00497
3499.04	8.85e-07		3499.04	-0.03
3499.19	8.89e-07		3499.19	-0.05
3499.34	8.9e-07		3499.34	-0.07
3499.48	8.91e-07		3499.48	-0.08
3499.63	8.91e-07		3499.63	-0.07
3499.78	8.91e-07		3499.78	-0.06
3499.92	8.91e-07		3499.92	-0.05
3500.07	8.91e-07		3500.07	-0.04
3500.22	8.91e-07		3500.22	-0.03
3500.36	8.91e-07		3500.36	-0.03
3500.51	8.91e-07		3500.51	-0.02
3500.66	8.91e-07		3500.66	-0.02
3500.8	8.91e-07		3500.8	-0.01
3500.95	8.91e-07		3500.95	-0.01
3501.1	8.91e-07		3501.1	-0.01
3501.24	8.91e-07		3501.24	-0.01
3501.39	8.91e-07		3501.39	-0.01
3501.54	8.91e-07		3501.54	-0.00488
3501.68	8.91e-07		3501.68	-0.00407
3501.83	8.91e-07		3501.83	-0.00337
3501.97	8.91e-07		3501.97	-0.00276
3502.12	8.91e-07		3502.12	-0.00221
3502.27	8.91e-07		3502.27	-0.00172
3502.41	8.91e-07		3502.41	-0.00126
3502.56	8.91e-07		3502.56	-0.000828
3502.71	8.91e-07		3502.71	-0.000416
3502.85	8.91e-07		3502.85	-1.34e-05
3503	8.91e-07		3503	0.000389
3503.15	8.91e-07		3503.15	0.0008
3503.29	8.91e-07		3503.29	0.00123
3503.44	8.91e-07		3503.44	0.00168
3503.59	8.91e-07		3503.59	0.00218
3503.73	8.91e-07		3503.73	0.00272
3503.88	8.91e-07		3503.88	0.00333
3504.03	8.91e-07		3504.03	0.00402
3504.17	8.91e-07		3504.17	0.00482
3504.32	8.91e-07		3504.32	0.01
3504.46	8.91e-07		3504.46	0.01
3504.61	8.91e-07		3504.61	0.01
3504.76	8.91e-07		3504.76	0.01
3504.9	8.91e-07		3504.9	0.01
3505.05	8.91e-07		3505.05	0.02
3505.2	8.91e-07		3505.2	0.02
3505.34	8.91e-07		3505.34	0.03
3505.49	8.91e-07		3505.49	0.03
3505.64	8.91e-07		3505.64	0.04
3505.78	8.91e-07		3505.78	0.05
3505.93	8.91e-07		3505.93	0.06
3506.08	8.91e-07		3506.08	0.07
3506.22	8.91e-07		3506.22	0.08
3506.37	8.91e-07		3506.37	0.07
3506.52	8.93e-07		3506.52	0.05
3506.66	9e-07		3506.66	0.03
3506.81	9.3e-07		3506.81	-0.00265
3506.96	1.04e-06		3506.96	-0.03
3507.1	1.43e-06		3507.1	-0.06
3507.25	2.69e-06		3507.25	-0.07
3507.39	6.57e-06		3507.39	-0.08
3507.54	1.77e-05		3507.54	-0.07
3507.69	4.75e-05		3507.69	-0.06
3507.83	0.000122		3507.83	-0.05
3507.98	0.000299		3507.98	-0.04
3508.13	0.000685		3508.13	-0.03
3508.27	0.00148		3508.27	-0.02
3508.42	0.00298		3508.42	-0.02
3508.57	0.01		3508.57	-0.01
3508.71	0.01		3508.71	-0.01
3508.86	0.02		3508.86	-0.01
3509.01	0.03		3509.01	-0.01
3509.15	0.04		3509.15	-0.01
3509.3	0.05		3509.3	-0.01
3509.45	0.06		3509.45	-0.00459
3509.59	0.07		3509.59	-0.00379
3509.74	0.07		3509.74	-0.00309
3509.88	0.07		3509.88	-0.00247
3510.03	0.05		3510.03	-0.00191
3510.18	0.03		3510.18	-0.0014
3510.32	-0.000432		3510.32	-0.000912
3510.47	-0.03		3510.47	-0.000446
3510.62	-0.05		3510.62	1.09e-05
3510.76	-0.07		3510.76	0.00047
3510.91	-0.07		3510.91	0.000942
3511.06	-0.07		3511.06	0.00144
3511.2	-0.06		3511.2	0.00197
3511.35	-0.05		3511.35	0.00255
3511.5	-0.04		3511.5	0.0032
3511.64	-0.03		3511.64	0.00393
3511.79	-0.02		3511.79	0.00478
3511.94	-0.01		3511.94	0.01
3512.08	-0.01		3512.08	0.01
3512.23	-0.00292		3512.23	0.01
3512.38	-0.00144		3512.38	0.01
3512.52	-0.000667		3512.52	0.01
3512.67	-0.000289		3512.67	0.02
3512.81	-0.000117		3512.81	0.02
3512.96	-4.43e-05		3512.96	0.03
3513.11	-1.54e-05		3513.11	0.04
3513.25	-4.6e-06		3513.25	0.04
3513.4	-8.49e-07		3513.4	0.06
3513.55	3.73e-07		3513.55	0.07
3513.69	7.46e-07		3513.69	0.07
3513.84	8.52e-07		3513.84	0.07
3513.99	8.81e-07		3513.99	0.07
3514.13	8.88e-07		3514.13	0.05
3514.28	8.9e-07		3514.28	0.02
3514.43	8.9e-07		3514.43	-0.01
3514.57	8.91e-07		3514.57	-0.04
3514.72	8.91e-07		3514.72	-0.06
3514.87	8.91e-07		3514.87	-0.07
3515.01	8.91e-07		3515.01	-0.08
3515.16	8.91e-07		3515.16	-0.07
3515.3	8.91e-07		3515.3	-0.06
3515.45	8.91e-07		3515.45	-0.05
3515.6	8.91e-07		3515.6	-0.04
3515.74	8.91e-07		3515.74	-0.03
3515.89	8.91e-07		3515.89	-0.02
3516.04	8.91e-07		3516.04	-0.02
3516.18	8.91e-07		3516.18	-0.01
3516.33	8.91e-07		3516.33	-0.01
3516.48	8.91e-07		3516.48	-0.01
3516.62	8.91e-07		3516.62	-0.01
3516.77	8.91e-07		3516.77	-0.01
3516.92	8.91e-07		3516.92	-0.01
3517.06	8.91e-07		3517.06	-0.01
3517.21	8.91e-07		3517.21	-0.00471
3517.36	8.91e-07		3517.36	-0.00414
3517.5	8.91e-07		3517.5	-0.00365
3517.65	8.91e-07		3517.65	-0.00324
3517.79	8.91e-07		3517.79	-0.00288
3517.94	8.91e-07		3517.94	-0.00257
3518.09	8.91e-07		3518.09	-0.0023
3518.23	8.91e-07		3518.23	-0.00207
3518.38	8.91e-07		3518.38	-0.00186
3518.53	8.91e-07		3518.53	-0.00168
3518.67	8.91e-07		3518.67	-0.00152
3518.82	8.91e-07		3518.82	-0.00138
3518.97	8.91e-07		3518.97	-0.00125
3519.11	8.91e-07		3519.11	-0.00114
3519.26	8.91e-07		3519.26	-0.00103
3519.41	8.91e-07		3519.41	-0.000942
3519.55	8.91e-07		3519.55	-0.000858
3519.7	8.91e-07		3519.7	-0.000782
3519.85	8.91e-07		3519.85	-0.000712
3519.99	8.91e-07		3519.99	-0.000648
3520.14	8.91e-07		3520.14	-0.000589
3520.29	8.91e-07		3520.29	-0.000534
3520.43	8.91e-07		3520.43	-0.000483
3520.58	8.91e-07		3520.58	-0.000436
3520.72	8.91e-07		3520.72	-0.000391
3520.87	8.91e-07		3520.87	-0.000349
3521.02	8.91e-07		3521.02	-0.000309
3521.16	8.91e-07		3521.16	-0.000271
3521.31	8.91e-07		3521.31	-0.000235
3521.46	8.92e-07		3521.46	-0.000199
3521.6	8.96e-07		3521.6	-0.000165
3521.75	9.13e-07		3521.75	-0.000132
3521.9	9.78e-07		3521.9	-9.86e-05
3522.04	1.21e-06		3522.04	-6.61e-05
3522.19	1.97e-06		3522.19	-3.36e-05
3522.34	4.34e-06		3522.34	-1.11e-06
3522.48	1.12e-05		3522.48	3.17e-05
3522.63	2.99e-05		3522.63	6.5e-05
3522.78	7.73e-05		3522.78	9.91e-05
3522.92	0.000189		3522.92	0.000134
3523.07	0.000437		3523.07	0.00017
3523.21	0.000944		3523.21	0.000208
3523.36	0.00191		3523.36	0.000248
3523.51	0.00361		3523.51	0.000289
3523.65	0.01		3523.65	0.000333
3523.8	0.01		3523.8	0.00038
3523.95	0.02		3523.95	0.000431
3524.09	0.02		3524.09	0.000485
3524.24	0.03		3524.24	0.000543
3524.39	0.04		3524.39	0.000606
3524.53	0.04		3524.53	0.000675
3524.68	0.04		3524.68	0.000751
3524.83	0.03		3524.83	0.000834
3524.97	0.02		3524.97	0.000926
3525.12	0.00485		3525.12	0.00103
3525.27	-0.01		3525.27	0.00114
3525.41	-0.02		3525.41	0.00127
3525.56	-0.03		3525.56	0.00141
3525.71	-0.04		3525.71	0.00157
3525.85	-0.04		3525.85	0.00175
3526	-0.03		3526	0.00196
3526.14	-0.03		3526.14	0.0022
3526.29	-0.02		3526.29	0.00247
3526.44	-0.01		3526.44	0.00278
3526.58	-0.01		3526.58	0.00314
3526.73	-0.01		3526.73	0.00357
3526.88	-0.00284		3526.88	0.00406
3527.02	-0.00146		3527.02	0.00464
3527.17	-0.000703		3527.17	0.01
3527.32	-0.000316		3527.32	0.01
3527.46	-0.000133		3527.46	0.01
3527.61	-5.19e-05		3527.61	0.01
3527.76	-1.87e-05		3527.76	0.01
3527.9	-5.9e-06		3527.9	0.01
3528.05	-1.32e-06		3528.05	0.01
3528.2	2.15e-07		3528.2	0.02
3528.34	6.97e-07		3528.34	0.02
3528.49	8.38e-07		3528.49	0.03
3528.63	8.77e-07		3528.63	0.04
3528.78	8.87e-07		3528.78	0.05
3528.93	8.9e-07		3528.93	0.06
3529.07	8.9e-07		3529.07	0.07
3529.22	8.91e-07		3529.22	0.08
3529.37	8.91e-07		3529.37	0.07
3529.51	8.91e-07		3529.51	0.06
3529.66	8.91e-07		3529.66	0.04
3529.81	8.91e-07		3529.81	0.01
3529.95	8.91e-07		3529.95	-0.03
3530.1	8.91e-07		3530.1	-0.05
3530.25	8.91e-07		3530.25	-0.07
3530.39	8.91e-07		3530.39	-0.08
3530.54	8.91e-07		3530.54	-0.07
3530.69	8.91e-07		3530.69	-0.06
3530.83	8.91e-07		3530.83	-0.05
3530.98	8.91e-07		3530.98	-0.04
3531.13	8.91e-07		3531.13	-0.03
3531.27	8.91e-07		3531.27	-0.03
3531.42	8.91e-07		3531.42	-0.02
3531.56	8.91e-07		3531.56	-0.02
3531.71	8.91e-07		3531.71	-0.01
3531.86	8.91e-07		3531.86	-0.01
3532	8.91e-07		3532	-0.01
3532.15	8.91e-07		3532.15	-0.01
3532.3	8.91e-07		3532.3	-0.01
3532.44	8.91e-07		3532.44	-0.01
3532.59	8.91e-07		3532.59	-0.00499
3532.74	8.91e-07		3532.74	-0.00437
3532.88	8.91e-07		3532.88	-0.00385
3533.03	8.91e-07		3533.03	-0.00341
3533.18	8.91e-07		3533.18	-0.00303
3533.32	8.91e-07		3533.32	-0.0027
3533.47	8.91e-07		3533.47	-0.00242
3533.62	8.91e-07		3533.62	-0.00218
3533.76	8.91e-07		3533.76	-0.00197
3533.91	8.91e-07		3533.91	-0.00178
3534.05	8.91e-07		3534.05	-0.00161
3534.2	8.91e-07		3534.2	-0.00147
3534.35	8.91e-07		3534.35	-0.00134
3534.49	8.91e-07		3534.49	-0.00123
3534.64	8.91e-07		3534.64	-0.00113
3534.79	8.91e-07		3534.79	-0.00104
3534.93	8.91e-07		3534.93	-0.000956
3535.08	8.91e-07		3535.08	-0.000884
3535.23	8.91e-07		3535.23	-0.000818
3535.37	8.91e-07		3535.37	-0.000759
3535.52	8.91e-07		3535.52	-0.000705
3535.67	8.91e-07		3535.67	-0.000657
3535.81	8.91e-07		3535.81	-0.000613
3535.96	8.91e-07		3535.96	-0.000572
3536.11	8.91e-07		3536.11	-0.000536
3536.25	8.91e-07		3536.25	-0.000502
3536.4	8.91e-07		3536.4	-0.000471
3536.54	8.91e-07		3536.54	-0.000443
3536.69	8.91e-07		3536.69	-0.000417
3536.84	8.91e-07		3536.84	-0.000393
3536.98	8.91e-07		3536.98	-0.00037
3537.13	8.91e-07		3537.13	-0.00035
3537.28	8.91e-07		3537.28	-0.000331
3537.42	8.91e-07		3537.42	-0.000313
3537.57	8.91e-07		3537.57	-0.000297
3537.72	8.91e-07		3537.72	-0.000282
3537.86	8.91e-07		3537.86	-0.000268
3538.01	8.91e-07		3538.01	-0.000254
3538.16	8.91e-07		3538.16	-0.000242
3538.3	8.91e-07		3538.3	-0.000231
3538.45	8.91e-07		3538.45	-0.00022
3538.6	8.91e-07		3538.6	-0.00021
3538.74	8.91e-07		3538.74	-0.0002
3538.89	8.91e-07		3538.89	-0.000191
3539.04	8.91e-07		3539.04	-0.000183
3539.18	8.91e-07		3539.18	-0.000175
3539.33	8.91e-07		3539.33	-0.000168
3539.47	8.91e-07		3539.47	-0.000161
3539.62	8.91e-07		3539.62	-0.000154
3539.77	8.91e-07		3539.77	-0.000148
3539.91	8.91e-07		3539.91	-0.000142
3540.06	8.91e-07		3540.06	-0.000136
3540.21	8.91e-07		3540.21	-0.000131
3540.35	8.91e-07		3540.35	-0.000126
3540.5	8.91e-07		3540.5	-0.000122
3540.65	8.91e-07		3540.65	-0.000117
3540.79	8.91e-07		3540.79	-0.000113
3540.94	8.91e-07		3540.94	-0.000109
3541.09	8.91e-07		3541.09	-0.000105
3541.23	8.91e-07		3541.23	-0.000101
3541.38	8.91e-07		3541.38	-9.77e-05
3541.53	8.91e-07		3541.53	-9.44e-05
3541.67	8.91e-07		3541.67	-9.13e-05
3541.82	8.91e-07		3541.82	-8.82e-05
3541.96	8.91e-07		3541.96	-8.54e-05
3542.11	8.91e-07		3542.11	-8.26e-05
3542.26	8.91e-07		3542.26	-8e-05
3542.4	8.91e-07		3542.4	-7.75e-05
3542.55	8.91e-07		3542.55	-7.51e-05
3542.7	8.91e-07		3542.7	-7.28e-05
3542.84	8.91e-07		3542.84	-7.06e-05
3542.99	8.91e-07		3542.99	-6.85e-05
3543.14	8.91e-07		3543.14	-6.64e-05
3543.28	8.91e-07		3543.28	-6.45e-05
3543.43	8.91e-07		3543.43	-6.26e-05
3543.58	8.91e-07		3543.58	-6.08e-05
3543.72	8.91e-07		3543.72	-5.91e-05
3543.87	8.91e-07		3543.87	-5.75e-05
3544.02	8.91e-07		3544.02	-5.59e-05
3544.16	8.91e-07		3544.16	-5.44e-05
3544.31	8.91e-07		3544.31	-5.29e-05
3544.46	8.91e-07		3544.46	-5.15e-05
3544.6	8.91e-07		3544.6	-5.01e-05
3544.75	8.91e-07		3544.75	-4.88e-05
3544.89	8.91e-07		3544.89	-4.76e-05
3545.04	8.91e-07		3545.04	-4.63e-05
3545.19	8.91e-07		3545.19	-4.52e-05
3545.33	8.91e-07		3545.33	-4.4e-05
3545.48	8.91e-07		3545.48	-4.29e-05
3545.63	8.91e-07		3545.63	-4.19e-05
3545.77	8.91e-07		3545.77	-4.09e-05
3545.92	8.91e-07		3545.92	-3.99e-05
3546.07	8.91e-07		3546.07	-3.89e-05
3546.21	8.91e-07		3546.21	-3.8e-05
3546.36	8.91e-07		3546.36	-3.71e-05
3546.51	8.91e-07		3546.51	-3.62e-05
3546.65	8.91e-07		3546.65	-3.54e-05
3546.8	8.91e-07		3546.8	-3.46e-05
3546.95	8.91e-07		3546.95	-3.38e-05
3547.09	8.91e-07		3547.09	-3.31e-05
3547.24	8.91e-07		3547.24	-3.23e-05
3547.38	8.91e-07		3547.38	-3.16e-05
3547.53	8.91e-07		3547.53	-3.09e-05
3547.68	8.91e-07		3547.68	-3.03e-05
3547.82	8.91e-07		3547.82	-2.96e-05
3547.97	8.91e-07		3547.97	-2.9e-05
3548.12	8.91e-07		3548.12	-2.84e-05
3548.26	8.91e-07		3548.26	-2.78e-05
3548.41	8.91e-07		3548.41	-2.72e-05
3548.56	8.91e-07		3548.56	-2.66e-05
3548.7	8.91e-07		3548.7	-2.61e-05
3548.85	8.91e-07		3548.85	-2.56e-05
3549	8.91e-07		3549	-2.51e-05
3549.14	8.91e-07		3549.14	-2.46e-05
3549.29	8.91e-07		3549.29	-2.41e-05
3549.44	8.91e-07		3549.44	-2.36e-05
3549.58	8.91e-07		3549.58	-2.31e-05
3549.73	8.91e-07		3549.73	-2.27e-05
3549.88	8.91e-07		3549.88	-2.22e-05
3550.02	8.91e-07		3550.02	-2.18e-05
3550.17	8.91e-07		3550.17	-2.14e-05
3550.31	8.91e-07		3550.31	-2.1e-05
3550.46	8.91e-07		3550.46	-2.06e-05
3550.61	8.91e-07		3550.61	-2.02e-05
3550.75	8.91e-07		3550.75	-1.99e-05
3550.9	8.91e-07		3550.9	-1.95e-05
3551.05	8.91e-07		3551.05	-1.91e-05
3551.19	8.91e-07		3551.19	-1.88e-05
3551.34	8.91e-07		3551.34	-1.85e-05
3551.49	8.91e-07		3551.49	-1.81e-05
3551.63	8.91e-07		3551.63	-1.78e-05
3551.78	8.91e-07		3551.78	-1.75e-05
3551.93	8.91e-07		3551.93	-1.72e-05
3552.07	8.91e-07		3552.07	-1.69e-05
3552.22	8.91e-07		3552.22	-1.66e-05
3552.37	8.91e-07		3552.37	-1.63e-05
3552.51	8.91e-07		3552.51	-1.6e-05
3552.66	8.91e-07		3552.66	-1.58e-05
3552.8	8.91e-07		3552.8	-1.55e-05
3552.95	8.91e-07		3552.95	-1.53e-05
3553.1	8.91e-07		3553.1	-1.5e-05
3553.24	8.91e-07		3553.24	-1.48e-05
3553.39	8.91e-07		3553.39	-1.45e-05
3553.54	8.91e-07		3553.54	-1.43e-05
3553.68	8.91e-07		3553.68	-1.4e-05
3553.83	8.91e-07		3553.83	-1.38e-05
3553.98	8.91e-07		3553.98	-1.36e-05
3554.12	8.91e-07		3554.12	-1.34e-05
3554.27	8.91e-07		3554.27	-1.32e-05
3554.42	8.91e-07		3554.42	-1.3e-05
3554.56	8.91e-07		3554.56	-1.28e-05
3554.71	8.91e-07		3554.71	-1.26e-05
3554.86	8.91e-07		3554.86	-1.24e-05
3555	8.91e-07		3555	-1.22e-05
3555.15	8.91e-07		3555.15	-1.2e-05
3555.29	8.91e-07		3555.29	-1.18e-05
3555.44	8.91e-07		3555.44	-1.16e-05
3555.59	8.91e-07		3555.59	-1.14e-05
3555.73	8.91e-07		3555.73	-1.13e-05
3555.88	8.91e-07		3555.88	-1.11e-05
3556.03	8.91e-07		3556.03	-1.09e-05
3556.17	8.91e-07		3556.17	-1.08e-05
3556.32	8.91e-07		3556.32	-1.06e-05
3556.47	8.91e-07		3556.47	-1.05e-05
3556.61	8.91e-07		3556.61	-1.03e-05
3556.76	8.91e-07		3556.76	-1.02e-05
3556.91	8.91e-07		3556.91	-1e-05
3557.05	8.91e-07		3557.05	-9.87e-06
3557.2	8.91e-07		3557.2	-9.73e-06
3557.35	8.91e-07		3557.35	-9.59e-06
3557.49	8.91e-07		3557.49	-9.46e-06
3557.64	8.91e-07		3557.64	-9.32e-06
3557.79	8.91e-07		3557.79	-9.19e-06
3557.93	8.91e-07		3557.93	-9.06e-06
3558.08	8.91e-07		3558.08	-8.94e-06
3558.22	8.91e-07		3558.22	-8.81e-06
3558.37	8.91e-07		3558.37	-8.69e-06
3558.52	8.91e-07		3558.52	-8.57e-06
3558.66	8.91e-07		3558.66	-8.45e-06
3558.81	8.91e-07		3558.81	-8.34e-06
3558.96	8.91e-07		3558.96	-8.22e-06
3559.1	8.91e-07		3559.1	-8.11e-06
3559.25	8.91e-07		3559.25	-8e-06
3559.4	8.91e-07		3559.4	-7.9e-06
3559.54	8.91e-07		3559.54	-7.79e-06
3559.69	8.91e-07		3559.69	-7.69e-06
3559.84	8.91e-07		3559.84	-7.58e-06
3559.98	8.91e-07		3559.98	-7.48e-06
3560.13	8.91e-07		3560.13	-7.38e-06
3560.28	8.91e-07		3560.28	-7.29e-06
3560.42	8.91e-07		3560.42	-7.19e-06
3560.57	8.91e-07		3560.57	-7.1e-06
3560.71	8.91e-07		3560.71	-7.01e-06
3560.86	8.91e-07		3560.86	-6.91e-06
3561.01	8.91e-07		3561.01	-6.83e-06
3561.15	8.91e-07		3561.15	-6.74e-06
3561.3	8.91e-07		3561.3	-6.65e-06
3561.45	8.91e-07		3561.45	-6.57e-06
3561.59	8.91e-07		3561.59	-6.48e-06
3561.74	8.91e-07		3561.74	-6.4e-06
3561.89	8.91e-07		3561.89	-6.32e-06
3562.03	8.91e-07		3562.03	-6.24e-06
3562.18	8.91e-07		3562.18	-6.16e-06
3562.33	8.91e-07		3562.33	-6.08e-06
3562.47	8.91e-07		3562.47	-6.01e-06
3562.62	8.91e-07		3562.62	-5.93e-06
3562.77	8.91e-07		3562.77	-5.86e-06
3562.91	8.91e-07		3562.91	-5.79e-06
3563.06	8.91e-07		3563.06	-5.71e-06
3563.21	8.91e-07		3563.21	-5.64e-06
3563.35	8.91e-07		3563.35	-5.57e-06
3563.5	8.91e-07		3563.5	-5.51e-06
3563.64	8.91e-07		3563.64	-5.44e-06
3563.79	8.91e-07		3563.79	-5.37e-06
3563.94	8.91e-07		3563.94	-5.31e-06
3564.08	8.91e-07		3564.08	-5.24e-06
3564.23	8.91e-07		3564.23	-5.18e-06
3564.38	8.91e-07		3564.38	-5.12e-06
3564.52	8.91e-07		3564.52	-5.06e-06
3564.67	8.91e-07		3564.67	-5e-06
3564.82	8.91e-07		3564.82	-4.94e-06
3564.96	8.91e-07		3564.96	-4.88e-06
3565.11	8.91e-07		3565.11	-4.82e-06
3565.26	8.91e-07		3565.26	-4.76e-06
3565.4	8.91e-07		3565.4	-4.7e-06
3565.55	8.91e-07		3565.55	-4.65e-06
3565.7	8.91e-07		3565.7	-4.59e-06
3565.84	8.91e-07		3565.84	-4.54e-06
3565.99	8.91e-07		3565.99	-4.49e-06
3566.13	8.91e-07		3566.13	-4.43e-06
3566.28	8.91e-07		3566.28	-4.38e-06
3566.43	8.91e-07		3566.43	-4.33e-06
3566.57	8.91e-07		3566.57	-4.28e-06
3566.72	8.91e-07		3566.72	-4.23e-06
3566.87	8.91e-07		3566.87	-4.18e-06
3567.01	8.91e-07		3567.01	-4.13e-06
3567.16	8.91e-07		3567.16	-4.09e-06
3567.31	8.91e-07		3567.31	-4.04e-06
3567.45	8.91e-07		3567.45	-3.99e-06
3567.6	8.91e-07		3567.6	-3.95e-06
3567.75	8.91e-07		3567.75	-3.9e-06
3567.89	8.91e-07		3567.89	-3.86e-06
3568.04	8.91e-07		3568.04	-3.81e-06
3568.19	8.91e-07		3568.19	-3.77e-06
3568.33	8.91e-07		3568.33	-3.73e-06
3568.48	8.91e-07		3568.48	-3.68e-06
3568.63	8.91e-07		3568.63	-3.64e-06
3568.77	8.91e-07		3568.77	-3.6e-06
3568.92	8.91e-07		3568.92	-3.56e-06
3569.06	8.91e-07		3569.06	-3.52e-06
3569.21	8.91e-07		3569.21	-3.48e-06
3569.36	8.91e-07		3569.36	-3.44e-06
3569.5	8.91e-07		3569.5	-3.4e-06
3569.65	8.91e-07		3569.65	-3.36e-06
3569.8	8.91e-07		3569.8	-3.33e-06
3569.94	8.91e-07		3569.94	-3.29e-06
3570.09	8.91e-07		3570.09	-3.25e-06
3570.24	8.91e-07		3570.24	-3.22e-06
3570.38	8.91e-07		3570.38	-3.18e-06
3570.53	8.91e-07		3570.53	-3.14e-06
3570.68	8.91e-07		3570.68	-3.11e-06
3570.82	8.91e-07		3570.82	-3.08e-06
3570.97	8.91e-07		3570.97	-3.04e-06
3571.12	8.91e-07		3571.12	-3.01e-06
3571.26	8.91e-07		3571.26	-2.97e-06
3571.41	8.91e-07		3571.41	-2.94e-06
3571.55	8.91e-07		3571.55	-2.91e-06
3571.7	8.91e-07		3571.7	-2.88e-06
3571.85	8.91e-07		3571.85	-2.84e-06
3571.99	8.91e-07		3571.99	-2.81e-06
3572.14	8.91e-07		3572.14	-2.78e-06
3572.29	8.91e-07		3572.29	-2.75e-06
3572.43	8.91e-07		3572.43	-2.72e-06
3572.58	8.91e-07		3572.58	-2.69e-06
3572.73	8.91e-07		3572.73	-2.66e-06
3572.87	8.91e-07		3572.87	-2.63e-06
3573.02	8.91e-07		3573.02	-2.6e-06
3573.17	8.91e-07		3573.17	-2.57e-06
3573.31	8.91e-07		3573.31	-2.55e-06
3573.46	8.91e-07		3573.46	-2.52e-06
3573.61	8.91e-07		3573.61	-2.49e-06
3573.75	8.91e-07		3573.75	-2.46e-06
3573.9	8.91e-07		3573.9	-2.44e-06
3574.04	8.91e-07		3574.04	-2.41e-06
3574.19	8.91e-07		3574.19	-2.38e-06
3574.34	8.91e-07		3574.34	-2.36e-06
3574.48	8.91e-07		3574.48	-2.33e-06
3574.63	8.91e-07		3574.63	-2.31e-06
3574.78	8.91e-07		3574.78	-2.28e-06
3574.92	8.91e-07		3574.92	-2.26e-06
3575.07	8.91e-07		3575.07	-2.23e-06
3575.22	8.91e-07		3575.22	-2.21e-06
3575.36	8.91e-07		3575.36	-2.18e-06
3575.51	8.91e-07		3575.51	-2.16e-06
3575.66	8.91e-07		3575.66	-2.14e-06
3575.8	8.91e-07		3575.8	-2.11e-06
3575.95	8.91e-07		3575.95	-2.09e-06
3576.1	8.91e-07		3576.1	-2.07e-06
3576.24	8.91e-07		3576.24	-2.04e-06
3576.39	8.91e-07		3576.39	-2.02e-06
3576.54	8.91e-07		3576.54	-2e-06
3576.68	8.91e-07		3576.68	-1.98e-06
3576.83	8.91e-07		3576.83	-1.96e-06
3576.97	8.91e-07		3576.97	-1.93e-06
3577.12	8.91e-07		3577.12	-1.91e-06
3577.27	8.91e-07		3577.27	-1.89e-06
3577.41	8.91e-07		3577.41	-1.87e-06
3577.56	8.91e-07		3577.56	-1.85e-06
3577.71	8.91e-07		3577.71	-1.83e-06
3577.85	8.91e-07		3577.85	-1.81e-06

## Sheet: Fig 2
Fig 2a					Fig 2b					Fig 2c					Fig 2d					Fig 2e					Fig 2f
day	conc	viability	sd		day	conc	viability	sd		day	conc	viability	sd		fraction	conc	viability	sd		fraction	conc	viability	sd		fraction	conc	viability	sd
0	1	1	0.09		0	1	1	0.06		0	1	1	0.06		i8-CD	0.1	1	0.16		i8-CD	0.1	1	0.04		i8-CD	0.1	1	0.12
0	10	0.9731	0.0482777		0	10	1.05	0.08		0	10	1.23	0.07		i8-CD	1	0.95	0.00446		i8-CD	1	0.9	0.00354		i8-CD	1	1.04	0.00244
0	30	0.979255	0.0102396		0	30	1.04	0.06		0	30	1.34	0.06		i8-CD	3	0.66	0.01		i8-CD	3	0.68	0.00361		i8-CD	3	0.91	0.00442
0	100	0.989054	0.0134616		0	100	1.06	0.08		0	100	1.45	0.15		i8-CD	10	0.6	0.00446		i8-CD	10	0.61	0.01		i8-CD	10	0.85	0.00415
0	300	1.01626	0.0318258		0	300	1.09	0.28		0	300	1.5	0.08		i8-CD	30	0.38	0.01		i8-CD	30	0.53	0.00456		i8-CD	30	0.71	0.01
0.5	1	1	0.13		0.5	1	1	0.01		0.5	1	1	0.11		i8-CD	100	0.25	0.01		i8-CD	100	0.39	0.01		i8-CD	100	0.53	0.00411
0.5	10	0.99	0.17		0.5	10	1.02	0.02		0.5	10	1.03	0.09		i8-CD	300	0.05	0.02		i8-CD	300	0.14	0.01		i8-CD	300	0.27	0.01
0.5	30	1.01	0.11		0.5	30	1.04	0.02		0.5	30	1.04	0.08		i8-CD	900	0.03	0.01		i8-CD	900	0.05	0.02		i8-CD	900	0.07	0.01
0.5	100	0.86	0.08		0.5	100	1.04	0.02		0.5	100	1.07	0.12		i8-CD>3kD	0.1	1	0.1		i8-CD>3kD	0.1	1	0.04		i8-CD>3kD	0.1	1	0.06
0.5	300	0.75	0.02		0.5	300	0.99	0.01		0.5	300	1	0.14		i8-CD>3kD	1	1.08	0.18		i8-CD>3kD	1	0.98	0.09		i8-CD>3kD	1	1.05	0.07
1	1	1	0.11		1	1	1	0.01		1	1	1	0.16		i8-CD>3kD	3	1.04	0.1		i8-CD>3kD	3	0.94	0.14		i8-CD>3kD	3	1.08	0.11
1	10	1.01	0.09		1	10	0.99	0.01		1	10	1.01	0.1		i8-CD>3kD	10	0.98	0.08		i8-CD>3kD	10	0.96	0.08		i8-CD>3kD	10	0.95	0.18
1	30	0.88	0.17		1	30	1	0.02		1	30	0.93	0.06		i8-CD>3kD	30	1.01	0.02		i8-CD>3kD	30	0.9	0.17		i8-CD>3kD	30	0.77	0.08
1	100	0.85	0.08		1	100	1.02	0.02		1	100	0.81	0.15		i8-CD>3kD	100	0.97	0.03		i8-CD>3kD	100	0.92	0.18		i8-CD>3kD	100	0.74	0.09
1	300	0.69	0.09		1	300	1	0.03		1	300	0.57	0.13		i8-CD>3kD	300	0.98	0.07		i8-CD>3kD	300	0.93	0.13		i8-CD>3kD	300	0.59	0.08
4	1	1	0.09		4	1	1	0.09		4	1	1	0.24		i8-CD>3kD	900	0.97	0.03		i8-CD>3kD	900	0.92	0.08		i8-CD>3kD	900	0.56	0.04
4	10	0.94	0.16		4	10	1.04	0.08		4	10	0.94	0.04		i8-CD<3kD	0.1	1	0.05		i8-CD<3kD	0.1	1	0.05		i8-CD<3kD	0.1	1	0.09
4	30	0.81	0.07		4	30	1.06	0.09		4	30	0.77	0.09		i8-CD<3kD	1	0.91	0.03		i8-CD<3kD	1	0.96	0.04		i8-CD<3kD	1	1.04	0.06
4	100	0.73	0.05		4	100	0.96	0.08		4	100	0.54	0.09		i8-CD<3kD	3	0.61	0.00401		i8-CD<3kD	3	0.69	0.01		i8-CD<3kD	3	0.84	0.00376
4	300	0.63	0.01		4	300	0.82	0.09		4	300	0.36	0.01		i8-CD<3kD	10	0.39	0.01		i8-CD<3kD	10	0.61	0.00386		i8-CD<3kD	10	0.77	0.00372
8	1	1	0.05		8	1	1	0.05		8	1	1	0.05		i8-CD<3kD	30	0.24	0.00302		i8-CD<3kD	30	0.53	0.01		i8-CD<3kD	30	0.62	0.01
8	10	0.87	0.08		8	10	0.82	0.06		8	10	0.89	0.04		i8-CD<3kD	100	0.17	0.00382		i8-CD<3kD	100	0.39	0.01		i8-CD<3kD	100	0.41	0.01
8	30	0.82	0.04		8	30	0.78	0.04		8	30	0.64	0.05		i8-CD<3kD	300	0.03	0.00499		i8-CD<3kD	300	0.05	0.04		i8-CD<3kD	300	0.08	0.02
8	100	0.71	0.05		8	100	0.66	0.05		8	100	0.51	0.16		i8-CD<3kD	900	0.01	0.01		i8-CD<3kD	900	0.02	0.01		i8-CD<3kD	900	0.05	0.00408
8	300	0.09	0.05		8	300	0.51	0.07		8	300	0.1	0.00353

## Sheet: Fig 3
Fig 3a				Fig 3b				Fig 3c				Fig 3d																					Fig 3e
conc	percent	fraction		conc	percent	fraction		conc	percent	fraction		shared name	ED50	Model	p-value	Attritube	#node1	node2	node1_string_internal_id	node2_string_internal_id	node1_external_id	node2_external_id	neighborhood_on_chromosome	gene_fusion	phylogenetic_cooccurrence	homology	coexpression	experimentally_determined_interaction	database_annotated	automated_textmining	combined_score		GO_term	n-CD	i8-CD	i8-CD>3kD	i8-CD<3kD
-1.03517	0.581395	n-CD		0.821533	0	n-CD		2.14336	100	n-CD		ETS1	0.000174244	LL.3_up	0.0145415	1	BID	CASP2	4439229	4438807	9606.ENSP00000318822	9606.ENSP00000312664	0	0	0	0	0	0.993	0.8	0.434	0.999		fat cell differentiation	2.5	-2.14851	0.258695	-0.889208
-1.01772	1.16279	n-CD		0.92504	0.265957	n-CD		2.02168	98.8235	n-CD		ERBB4	0.000550887	gaussian	5.83191e-05	1	CTNND1	CDH5	4446884	4441389	9606.ENSP00000382004	9606.ENSP00000344115	0	0	0	0	0.062	0.461	0.9	0.851	0.991		blood coagulation	2.01737	-1.52865	2.5	-1.68451
-1.01768	1.74419	n-CD		0.979036	0.531915	n-CD		2.01903	97.6471	n-CD		CASP10	0.000640001	gaussian	0.00477399	1	EP300	CREBBP	4435224	4435065	9606.ENSP00000263253	9606.ENSP00000262367	0	0	0	0.957	0.847	0.379	0.9	0.936	0.99		DNA-binding transcription repressor activity, RNA polymerase II-specific	1.97612	-1.70234	0.216679	-1.0221
-0.12528	2.32558	n-CD		1.05039	0.797872	n-CD		1.96549	96.4706	n-CD		HPSE	0.00155372	lgaussian	0.0271641	2	IGF1R	PIK3CA	4435797	4435346	9606.ENSP00000268035	9606.ENSP00000263967	0	0	0	0	0.062	0.124	0.9	0.837	0.984		cellular response to hypoxia	1.97445	-2.08413	-0.132145	-1.33962
0.321862	2.90698	n-CD		1.06066	1.06383	n-CD		1.92452	95.2941	n-CD		POU2F1	0.00156178	lgaussian	0.000575371	2	FOXO1	CREBBP	4445233	4435065	9606.ENSP00000368880	9606.ENSP00000262367	0	0	0	0	0.062	0.573	0.9	0.602	0.981		I-kappaB kinase/NF-kappaB signaling	1.93834	-1.57515	2.5	-0.568427
0.399184	3.48837	n-CD		1.13083	1.32979	n-CD		1.91278	94.1176	n-CD		CASP2	0.00266621	lgaussian	1.4998e-05	2	FOXO1	EP300	4445233	4435224	9606.ENSP00000368880	9606.ENSP00000263253	0	0	0	0	0.063	0.573	0.9	0.55	0.979		heart development	1.92966	-1.89565	2.5	-0.734905
0.505967	4.06977	n-CD		1.15467	1.59574	n-CD		1.88836	92.9412	n-CD		FOXO1	0.00320008	gaussian	0.00216172	2	SMAD1	ACVR1	4449368	4435284	9606.ENSP00000426568	9606.ENSP00000263640	0	0	0	0	0.064	0.52	0.9	0.556	0.977		defense response to Gram-negative bacterium	1.91216	-1.73728	0.574817	-1.10153
0.776892	4.65116	n-CD		1.15467	1.8617	n-CD		1.85839	91.7647	n-CD		ATF6	0.00326473	lgaussian	0.0310748	2	EZH2	EP300	4439336	4435224	9606.ENSP00000320147	9606.ENSP00000263253	0	0	0	0	0.063	0.195	0.9	0.707	0.974		cellular response to ionizing radiation	1.89586	-2.15076	-0.195382	-1.31745
0.799943	5.23256	n-CD		1.15467	2.12766	n-CD		1.83181	90.5882	n-CD		EZH2	0.00355311	lgaussian	0.00372079	2	BID	CASP10	4439229	4436662	9606.ENSP00000318822	9606.ENSP00000286186	0	0	0	0	0.061	0.489	0.9	0.489	0.972		endocrine pancreas development	1.87824	-1.84041	2.5	-0.996763
0.838516	5.81395	n-CD		1.15467	2.39362	n-CD		1.79297	89.4118	n-CD		RFC3	0.00397783	lgaussian	0.00636574	2	FGFR3	PIK3CA	4440994	4435346	9606.ENSP00000339824	9606.ENSP00000263967	0	0	0	0	0	0.08	0.9	0.708	0.97		brain development	1.83717	-1.53251	0.0961936	-1.59028
0.896371	6.39535	n-CD		1.15467	2.65957	n-CD		1.74573	88.2353	n-CD		ROCK1	0.00420888	lgaussian	0.00533381	2	EZH2	CREBBP	4439336	4435065	9606.ENSP00000320147	9606.ENSP00000262367	0	0	0	0	0.063	0.195	0.9	0.631	0.968		extrinsic apoptotic signaling pathway	1.81324	-1.8788	0.707722	-0.916358
0.929712	6.97674	n-CD		1.15467	2.92553	n-CD		1.72961	87.0588	n-CD		DMD	0.00468724	lgaussian	0.0367546	2	FOXM1	CREBBP	4441245	4435065	9606.ENSP00000342307	9606.ENSP00000262367	0	0	0	0	0	0.532	0.9	0.351	0.967		DNA damage response, signal transduction by p53 class mediator resulting in cell cycle arrest	1.80062	-1.95277	1.0297	-1.06031
0.937166	7.55814	n-CD		1.15467	3.19149	n-CD		1.72884	85.8824	n-CD		SMAD1	0.00489766	lgaussian	7.46779e-08	2	HTT	CREBBP	4441694	4435065	9606.ENSP00000347184	9606.ENSP00000262367	0	0	0	0	0.049	0.379	0.9	0.518	0.967		chondrocyte differentiation	1.77642	-1.96582	0.814524	-1.16688
0.948632	8.13954	n-CD		1.16778	3.45745	n-CD		1.72409	84.7059	n-CD		EP300	0.00515814	lgaussian	6.34349e-05	2	ERBB4	PIK3CA	4441238	4435346	9606.ENSP00000342235	9606.ENSP00000263967	0	0	0	0	0	0.08	0.9	0.664	0.966		chemical synaptic transmission	1.76292	-1.58369	2.5	-1.20429
1.02844	8.72093	n-CD		1.1803	3.7234	n-CD		1.71872	83.5294	n-CD		IGF1R	0.00521482	lgaussian	0.00017567	2	BID	TNFRSF1A	4439229	4432688	9606.ENSP00000318822	9606.ENSP00000162749	0	0	0	0	0	0.48	0.9	0.399	0.966		extrinsic apoptotic signaling pathway in absence of ligand	1.76283	-1.717	0.293076	-0.906958
1.02874	9.30232	n-CD		1.18526	3.98936	n-CD		1.7098	82.3529	n-CD		ACOX1	0.0052897	lgaussian	0.0303031	2	CASP2	TNFRSF1A	4438807	4432688	9606.ENSP00000312664	9606.ENSP00000162749	0	0	0	0	0	0.305	0.9	0.476	0.96		DNA-binding transcription factor activity, RNA polymerase II-specific	1.7594	-1.54698	0.914425	-1.03955
1.04771	9.88372	n-CD		1.20409	4.25532	n-CD		1.7081	81.1765	n-CD		SDHAF1	0.00543338	lgaussian	0.00763893	2	TCF7	EP300	4441036	4435224	9606.ENSP00000340347	9606.ENSP00000263253	0	0	0	0	0.082	0.383	0.9	0.347	0.958		cell-cell signaling	1.75742	-1.6536	-0.335465	-1.39412
1.0784	10.4651	n-CD		1.22767	4.52128	n-CD		1.68857	80	n-CD		VEGFC	0.00616407	lgaussian	0.0013582	2	VEGFC	PDGFB	4451445	4440178	9606.ENSP00000480043	9606.ENSP00000330382	0	0	0	0	0	0	0.9	0.564	0.954		immune response	1.75588	-2.48135	2.5	-0.555305
1.07913	11.0465	n-CD		1.25625	4.78723	n-CD		1.68317	78.8235	n-CD		NFE2L2	0.00617354	lgaussian	0.0154114	2	FOXM1	EP300	4441245	4435224	9606.ENSP00000342307	9606.ENSP00000263253	0	0	0	0	0	0.341	0.9	0.356	0.953		cell cycle arrest	1.75297	-1.66476	2.5	-1.49022
1.0792	11.6279	n-CD		1.25697	5.05319	n-CD		1.68086	77.6471	n-CD		TSPAN17	0.00685063	lgaussian	0.0274476	2	TCF7	CREBBP	4441036	4435065	9606.ENSP00000340347	9606.ENSP00000262367	0	0	0	0	0.082	0.383	0.9	0.274	0.953		cell population proliferation	1.69239	-1.85327	2.5	-1.44535
1.0792	12.2093	n-CD		1.25839	5.31915	n-CD		1.67757	76.4706	n-CD		TNFRSF1A	0.00833479	lgaussian	3.27661e-06	2	HPSE	SDC1	4447096	4445506	9606.ENSP00000384262	9606.ENSP00000370542	0	0	0	0	0.061	0	0.9	0.529	0.951		cell motility	1.63868	-1.79369	1.12983	-1.45337
1.07956	12.7907	n-CD		1.2603	5.58511	n-CD		1.66439	75.2941	n-CD		CTNND1	0.00861145	lgaussian	0.00605565	2	PPP2CA	MTOR	4448965	4442490	9606.ENSP00000418447	9606.ENSP00000354558	0	0	0	0	0.062	0.26	0.9	0.38	0.951		cellular response to interleukin-1	1.62723	-1.71156	1.2006	-1.32834
1.12903	13.3721	n-CD		1.26932	5.85106	n-CD		1.6616	74.1176	n-CD		HEY2	0.00868612	lgaussian	0.0253021	2	EZH2	EGR1	4439336	4433758	9606.ENSP00000320147	9606.ENSP00000239938	0	0	0	0	0.051	0.233	0.9	0.377	0.948		defense response to virus	1.57088	-1.69063	0.384344	-1.08938
1.14327	13.9535	n-CD		1.27001	6.11702	n-CD		1.65805	72.9412	n-CD		MARK1	0.00918335	gaussian	0.0115373	2	MTOR	PIK3CA	4442490	4435346	9606.ENSP00000354558	9606.ENSP00000263967	0	0	0	0.541	0.061	0.186	0.9	0.73	0.944		cellular response to organic cyclic compound	1.56228	-1.97542	0.675334	-1.29558
1.17583	14.5349	n-CD		1.29733	6.38298	n-CD		1.65444	71.7647	n-CD		ACVR1	0.00969262	gaussian	0.000257868	2	SDC1	FGFR3	4445506	4440994	9606.ENSP00000370542	9606.ENSP00000339824	0	0	0	0	0.076	0	0.9	0.44	0.943		circadian regulation of gene expression	1.53837	-0.732734	0.592217	-1.14635
1.18783	15.1163	n-CD		1.31509	6.64894	n-CD		1.65162	70.5882	n-CD		SMUG1	0.00970687	gaussian	0.036604	2	BCL2L11	BID	4446127	4439229	9606.ENSP00000376943	9606.ENSP00000318822	0	0	0	0	0	0.305	0.8	0.602	0.939		intrinsic apoptotic signaling pathway in response to endoplasmic reticulum stress	1.48872	-2.05995	2.5	-0.0855054
1.22763	15.6977	n-CD		1.31551	6.91489	n-CD		1.64724	69.4118	n-CD		ETV6	0.00991761	gaussian	0.0020023	2	EP300	MPG	4435224	4433088	9606.ENSP00000263253	9606.ENSP00000219431	0	0	0	0	0.055	0.328	0.9	0.075	0.933		cellular response to drug	1.45397	-1.45297	2.5	-1.37157
1.23355	16.2791	n-CD		1.32498	7.18085	n-CD		1.63969	68.2353	n-CD		BCL2L11	0.0103326	gaussian	0.00125634	3	CTNND1	IGF1R	4446884	4435797	9606.ENSP00000382004	9606.ENSP00000268035	0	0	0	0	0.061	0.078	0.9	0.205	0.921		chemotaxis	1.45237	-1.766	2.5	-1.17792
1.25236	16.8605	n-CD		1.32739	7.44681	n-CD		1.63472	67.0588	n-CD		COL11A2	0.0127005	lgaussian	0.0294817	3	POU2F1	EP300	4442973	4435224	9606.ENSP00000356840	9606.ENSP00000263253	0	0	0	0	0.062	0.084	0.9	0.186	0.92		cholesterol homeostasis	1.44174	-1.60013	-0.0595703	-1.17414
1.25277	17.4419	n-CD		1.34102	7.71277	n-CD		1.62977	65.8824	n-CD		SIRT2	0.0157197	lgaussian	0.00970128	3	VEGFC	PIK3CA	4451445	4435346	9606.ENSP00000480043	9606.ENSP00000263967	0	0	0	0	0	0	0.9	0.222	0.918		interferon-gamma-mediated signaling pathway	1.43418	-1.82456	2.5	-0.43323
1.2598	18.0233	n-CD		1.34132	7.97872	n-CD		1.62014	64.7059	n-CD		MSLN	0.0160003	gaussian	0.000153538	3	MX1	EGR1	4446835	4433758	9606.ENSP00000381601	9606.ENSP00000239938	0	0	0	0	0.063	0.056	0.9	0.19	0.918		axon guidance	1.36883	-1.79092	2.5	-1.73416
1.27246	18.6046	n-CD		1.35481	8.24468	n-CD		1.61637	63.5294	n-CD		NBN	0.0160008	gaussian	0.0142028	3	PDGFB	PIK3CA	4440178	4435346	9606.ENSP00000330382	9606.ENSP00000263967	0	0	0	0	0	0	0.9	0.221	0.918		DNA synthesis involved in DNA repair	1.35586	-1.999	0.606185	-1.0544
1.27302	19.1861	n-CD		1.35586	8.51064	n-CD		1.61558	62.3529	n-CD		PIK3CA	0.0160026	gaussian	0.0111087	3	SDC1	COL3A1	4445506	4438049	9606.ENSP00000370542	9606.ENSP00000304408	0	0	0	0	0.092	0	0.9	0.162	0.917		humoral immune response	1.31551	-1.32133	0.322235	-0.615395
1.28171	19.7674	n-CD		1.36085	8.7766	n-CD		1.5626	61.1765	n-CD		MTOR	0.0161035	gaussian	0.0227535	3	BCL6	PIK3CA	4447113	4435346	9606.ENSP00000384371	9606.ENSP00000263967	0	0	0	0	0.048	0.078	0.9	0.158	0.916		cellular response to fibroblast growth factor stimulus	1.25839	-1.68815	-0.730151	-1.36977
1.2842	20.3488	n-CD		1.36207	9.04255	n-CD		1.55609	60	n-CD		CREBBP	0.0161437	gaussian	0.0110265	3	PPP2CA	FOXM1	4448965	4441245	9606.ENSP00000418447	9606.ENSP00000342307	0	0	0	0	0	0.081	0.9	0.146	0.914		drug binding	2.5	-1.89198	1.00209	-1.01885
1.28538	20.9302	n-CD		1.36882	9.30851	n-CD		1.50065	58.8235	n-CD		CAV2	0.0162061	gaussian	0.00252484	3	HEY2	EP300	4443091	4435224	9606.ENSP00000357348	9606.ENSP00000263253	0	0	0	0	0	0.08	0.9	0.147	0.914		glycoprotein binding	2.05048	-2.10863	1.36653	-0.808826
1.29684	21.5116	n-CD		1.36912	9.57447	n-CD		1.4978	57.6471	n-CD		COL3A1	0.0163663	lgaussian	0.00314922	3	COL11A2	COL3A1	4444442	4438049	9606.ENSP00000363840	9606.ENSP00000304408	0	0	0.431	0.809	0	0	0.9	0.422	0.914		epidermal growth factor receptor binding	2.00287	-1.83033	0.247233	-0.958088
1.30655	22.093	n-CD		1.37313	9.84042	n-CD		1.49732	56.4706	n-CD		BCL6	0.0163918	lgaussian	0.0283569	3	RFC3	NBN	4445320	4435605	9606.ENSP00000369411	9606.ENSP00000265433	0	0	0	0	0.098	0	0.9	0.092	0.91		core promoter binding	1.80752	-1.85605	2.5	-1.14149
1.32839	22.6744	n-CD		1.3982	10.1064	n-CD		1.4752	55.2941	n-CD		CDH5	0.0164167	gaussian	0.00897721	3	NFE2L2	PRKCB	4446632	4438120	9606.ENSP00000380252	9606.ENSP00000305355	0	0	0	0	0	0	0.9	0.111	0.907		beta-catenin binding	1.76614	-1.94849	0.87623	-1.69405
1.34971	23.2558	n-CD		1.39967	10.3723	n-CD		1.46645	54.1176	n-CD		CD55	0.0165512	gaussian	0.00104547	3	CTNND1	PIK3CA	4446884	4435346	9606.ENSP00000382004	9606.ENSP00000263967	0	0	0	0	0.063	0	0.9	0.094	0.907		heme binding	1.70056	-1.93728	2.5	-0.700251
1.35798	23.8372	n-CD		1.40563	10.6383	n-CD		1.46068	52.9412	n-CD		FOXM1	0.0214714	lgaussian	0.000354418	3	ERBB4	PRKCB	4441238	4438120	9606.ENSP00000342235	9606.ENSP00000305355	0	0	0	0.553	0.049	0.064	0.9	0.107	0.906		identical protein binding	1.69977	-1.69999	2.5	-0.59121
1.36729	24.4186	n-CD		1.41078	10.9042	n-CD		1.45036	51.7647	n-CD		APEX2	0.021659	lgaussian	0.0137909	3	HEY2	CREBBP	4443091	4435065	9606.ENSP00000357348	9606.ENSP00000262367	0	0	0	0	0	0.08	0.9	0.041	0.904		RNA polymerase II core promoter proximal region sequence-specific DNA binding transcription factor activity involved in negative regulation of transcription	1.55355	-1.2673	2.5	-0.832191
1.38617	25	n-CD		1.42121	11.1702	n-CD		1.419	50.5882	n-CD		SDC1	0.0251816	lgaussian	0.00352679	3	ACOX1	CREBBP	4437000	4435065	9606.ENSP00000293217	9606.ENSP00000262367	0	0	0	0	0.058	0	0.9	0.067	0.904		DNA binding	1.54633	-1.71218	0.494978	-1.08155
1.41856	25.5814	n-CD		1.42373	11.4362	n-CD		1.41062	49.4118	n-CD		TCF7	0.0256721	lgaussian	0.000742717	3	ETS1	FOXO1	4446058	4445233	9606.ENSP00000376436	9606.ENSP00000368880	0	0	0	0	0.061	0.732	0	0.642	0.902		heparin binding	1.42373	-1.7728	-1.02076	-0.639543
1.42493	26.1628	n-CD		1.43094	11.7021	n-CD		1.41046	48.2353	n-CD		PPP2CA	0.0273563	lgaussian	0.00158206	3	ACOX1	EP300	4437000	4435224	9606.ENSP00000293217	9606.ENSP00000263253	0	0	0	0	0.058	0	0.9	0.05	0.902		GTP binding	1.13083	-1.56144	0.92881	-0.737622
1.42518	26.7442	n-CD		1.43417	11.9681	n-CD		1.40883	47.0588	n-CD		INSIG2	0.0294191	lgaussian	3.75721e-05	3	FOXO1	SIRT2	4445233	4434097	9606.ENSP00000368880	9606.ENSP00000249396	0	0	0	0	0.062	0.472	0	0.819	0.902
1.43352	27.3256	n-CD		1.44059	12.234	n-CD		1.40538	45.8824	n-CD		IL8	0.0333176	lgaussian	0.00872412	3	RFC3	EP300	4445320	4435224	9606.ENSP00000369411	9606.ENSP00000263253	0	0	0	0	0.055	0	0.9	0	0.901
1.43613	27.907	n-CD		1.44173	12.5	n-CD		1.40509	44.7059	n-CD		MPG	0.066956	lgaussian	0.031446	3	SDC1	COL11A2	4445506	4444442	9606.ENSP00000370542	9606.ENSP00000363840	0	0	0	0	0	0	0.9	0	0.9
1.44103	28.4884	n-CD		1.45104	12.766	n-CD		1.38846	43.5294	n-CD		HTT	0.0670784	lgaussian	0.0152575	3	CASP2	CASP10	4438807	4436662	9606.ENSP00000312664	9606.ENSP00000286186	0	0	0	0.643	0.061	0.86	0	0.736	0.898
1.45416	29.0698	n-CD		1.45143	13.0319	n-CD		1.34752	42.3529	n-CD		KLF6	0.0720159	lgaussian	7.96167e-07	3	BCL2L11	FOXO1	4446127	4445233	9606.ENSP00000376943	9606.ENSP00000368880	0	0	0	0	0	0.294	0	0.84	0.882
1.46847	29.6512	n-CD		1.45237	13.2979	n-CD		1.33966	41.1765	n-CD		PTGS1	0.0805059	gaussian	0.0268642	3	FOXM1	EZH2	4441245	4439336	9606.ENSP00000342307	9606.ENSP00000320147	0	0	0	0	0.342	0.408	0	0.654	0.853
1.46949	30.2326	n-CD		1.45397	13.5638	n-CD		1.33515	40	n-CD		NR1H2	0.0826354	gaussian	0.0437848	3	MTOR	PRKCB	4442490	4438120	9606.ENSP00000354558	9606.ENSP00000305355	0	0	0	0	0	0	0.8	0.267	0.847
1.48461	30.8139	n-CD		1.46699	13.8298	n-CD		1.33316	38.8235	n-CD		FGFR3	0.0913374	lgaussian	0.00157894	3	VEGFC	IGF1R	4451445	4435797	9606.ENSP00000480043	9606.ENSP00000268035	0	0	0	0	0	0	0.6	0.626	0.844
1.49956	31.3954	n-CD		1.47738	14.0958	n-CD		1.33171	37.6471	n-CD		MX1	0.112851	lgaussian	0.000395768	4	EP300	SIRT2	4435224	4434097	9606.ENSP00000263253	9606.ENSP00000249396	0	0	0	0	0.062	0.472	0	0.654	0.813
1.50026	31.9767	n-CD		1.4789	14.3617	n-CD		1.2938	36.4706	n-CD		SYNGR1	0.125807	MM.3_down	0.00196649	4	EP300	EGR1	4435224	4433758	9606.ENSP00000263253	9606.ENSP00000239938	0	0	0	0	0	0.434	0	0.677	0.81
1.50835	32.5581	n-CD		1.4814	14.6277	n-CD		1.26034	35.2941	n-CD		ATP2A2	0.187189	lgaussian	0.000572016	4	MTOR	IGF1R	4442490	4435797	9606.ENSP00000354558	9606.ENSP00000268035	0	0	0	0	0.066	0.211	0	0.762	0.81
1.52473	33.1395	n-CD		1.48208	14.8936	n-CD		1.24978	34.1176	n-CD		PDGFB	0.220099	gaussian	0.000145127	4	BCL6	EP300	4447113	4435224	9606.ENSP00000384371	9606.ENSP00000263253	0	0	0	0	0.061	0.434	0	0.661	0.804
1.53901	33.7209	n-CD		1.48872	15.1596	n-CD		1.24864	32.9412	n-CD		FDPS	0.26737	lgaussian	0.0108263	4	CASP10	TNFRSF1A	4436662	4432688	9606.ENSP00000286186	9606.ENSP00000162749	0	0	0	0	0.062	0.48	0	0.601	0.788
1.54031	34.3023	n-CD		1.49567	15.4255	n-CD		1.2199	31.7647	n-CD		SERP1	0.362862	lgaussian	0.000359432	4	BCL6	FOXO1	4447113	4445233	9606.ENSP00000384371	9606.ENSP00000368880	0	0	0	0	0.061	0.108	0	0.723	0.749
1.54135	34.8837	n-CD		1.49743	15.6915	n-CD		1.2051	30.5882	n-CD		PDCD6	0.383168	lgaussian	0.012556	4	CREBBP	EGR1	4435065	4433758	9606.ENSP00000262367	9606.ENSP00000239938	0	0	0	0	0.061	0.434	0	0.564	0.748
1.54568	35.4651	n-CD		1.49889	15.9574	n-CD		1.19773	29.4118	n-CD		AQP1	0.399966	gaussian	0.0451858	4	VEGFC	FGFR3	4451445	4440994	9606.ENSP00000480043	9606.ENSP00000339824	0	0	0	0	0.05	0.174	0.6	0.275	0.742
1.54832	36.0465	n-CD		1.50337	16.2234	n-CD		1.19225	28.2353	n-CD		EGR1	0.413118	gaussian	0.00450316	4	FGFR3	PDGFB	4440994	4440178	9606.ENSP00000339824	9606.ENSP00000330382	0	0	0	0	0.055	0.185	0.6	0.262	0.742
1.5484	36.6279	n-CD		1.50439	16.4894	n-CD		1.18871	27.0588	n-CD		MUC4	1.06504	linlog_down	0.05	4	PDGFB	IGF1R	4440178	4435797	9606.ENSP00000330382	9606.ENSP00000268035	0	0	0	0	0	0	0.6	0.36	0.733
1.55142	37.2093	n-CD		1.50726	16.7553	n-CD		1.18491	25.8824	n-CD		PRKCB	1.1473	linear_down	0.05	4	PPP2CA	PRKCB	4448965	4438120	9606.ENSP00000418447	9606.ENSP00000305355	0	0	0	0	0	0.173	0.6	0.244	0.728
1.56445	37.7907	n-CD		1.50902	17.0213	n-CD		1.18133	24.7059	n-CD		BID	3.91027	linear_up	0.05	4	ERBB4	PDGFB	4441238	4440178	9606.ENSP00000342235	9606.ENSP00000330382	0	0	0	0	0	0.185	0.6	0.22	0.723
1.5785	38.3721	n-CD		1.50968	17.2872	n-CD		1.18025	23.5294	n-CD							FOXO1	MTOR	4445233	4442490	9606.ENSP00000368880	9606.ENSP00000354558	0	0	0	0	0.061	0.157	0	0.677	0.722
1.57863	38.9535	n-CD		1.51422	17.5532	n-CD		1.16603	22.3529	n-CD							BCL6	TCF7	4447113	4441036	9606.ENSP00000384371	9606.ENSP00000340347	0	0	0	0	0	0.13	0	0.685	0.714
1.58019	39.5349	n-CD		1.51565	17.8192	n-CD		1.15075	21.1765	n-CD							BCL6	SDC1	4447113	4445506	9606.ENSP00000384371	9606.ENSP00000370542	0	0	0	0	0	0	0	0.711	0.711
1.5971	40.1163	n-CD		1.51765	18.0851	n-CD		1.13868	20	n-CD							MTOR	HTT	4442490	4441694	9606.ENSP00000354558	9606.ENSP00000347184	0	0	0	0	0.11	0.379	0	0.518	0.71
1.615	40.6977	n-CD		1.5193	18.3511	n-CD		1.11398	18.8235	n-CD							ETS1	EP300	4446058	4435224	9606.ENSP00000376436	9606.ENSP00000263253	0	0	0	0	0	0.438	0	0.504	0.709
1.61699	41.2791	n-CD		1.52011	18.617	n-CD		1.08737	17.6471	n-CD							BCL2L11	EZH2	4446127	4439336	9606.ENSP00000376943	9606.ENSP00000320147	0	0	0	0	0	0	0	0.683	0.683
1.65489	41.8605	n-CD		1.5207	18.883	n-CD		1.08038	16.4706	n-CD							VEGFC	ERBB4	4451445	4441238	9606.ENSP00000480043	9606.ENSP00000342235	0	0	0	0	0	0	0.6	0.23	0.678
1.65537	42.4419	n-CD		1.52084	19.1489	n-CD		1.07212	15.2941	n-CD							BCL6	CREBBP	4447113	4435065	9606.ENSP00000384371	9606.ENSP00000262367	0	0	0	0	0.061	0.434	0	0.413	0.661
1.66817	43.0232	n-CD		1.52192	19.4149	n-CD		1.05046	14.1176	n-CD							NFE2L2	CREBBP	4446632	4435065	9606.ENSP00000380252	9606.ENSP00000262367	0	0	0	0	0	0.434	0	0.409	0.651
1.68242	43.6046	n-CD		1.52304	19.6808	n-CD		1.01997	12.9412	n-CD							FOXO1	EZH2	4445233	4439336	9606.ENSP00000368880	9606.ENSP00000320147	0	0	0	0	0	0.086	0	0.62	0.639
1.68749	44.1861	n-CD		1.52488	19.9468	n-CD		0.934676	11.7647	n-CD							ETS1	CREBBP	4446058	4435065	9606.ENSP00000376436	9606.ENSP00000262367	0	0	0	0	0	0.472	0	0.343	0.638
1.69359	44.7674	n-CD		1.52503	20.2128	n-CD		0.932339	10.5882	n-CD							ETS1	CDH5	4446058	4441389	9606.ENSP00000376436	9606.ENSP00000344115	0	0	0	0	0.062	0	0	0.621	0.63
1.69755	45.3488	n-CD		1.52859	20.4787	n-CD		0.908318	9.41176	n-CD							CD55	ACVR1	4442798	4435284	9606.ENSP00000356030	9606.ENSP00000263640	0	0	0	0	0	0	0	0.625	0.625
1.7167	45.9302	n-CD		1.52904	20.7447	n-CD		0.855779	8.23529	n-CD							FOXO1	IGF1R	4445233	4435797	9606.ENSP00000368880	9606.ENSP00000268035	0	0	0	0	0.061	0.111	0	0.584	0.623
1.71943	46.5116	n-CD		1.52989	21.0106	n-CD		0.820089	7.05882	n-CD							IGF1R	EGR1	4435797	4433758	9606.ENSP00000268035	9606.ENSP00000239938	0	0	0	0	0.055	0.08	0	0.593	0.615
1.72149	47.093	n-CD		1.53817	21.2766	n-CD		0.766669	5.88235	n-CD							MTOR	EP300	4442490	4435224	9606.ENSP00000354558	9606.ENSP00000263253	0	0	0	0	0.064	0.402	0	0.368	0.615
1.72667	47.6744	n-CD		1.53837	21.5425	n-CD		0.729219	4.70588	n-CD							SDC1	IGF1R	4445506	4435797	9606.ENSP00000370542	9606.ENSP00000268035	0	0	0	0	0	0	0	0.61	0.611
1.73417	48.2558	n-CD		1.54185	21.8085	n-CD		0.712427	3.52941	n-CD							CDH5	ACVR1	4441389	4435284	9606.ENSP00000344115	9606.ENSP00000263640	0	0	0	0	0	0.176	0	0.542	0.607
1.74242	48.8372	n-CD		1.54367	22.0745	n-CD		0.498859	2.35294	n-CD							BCL2L11	ATF6	4446127	4442990	9606.ENSP00000376943	9606.ENSP00000356919	0	0	0	0	0	0	0	0.585	0.585
1.74501	49.4186	n-CD		1.54507	22.3404	n-CD		0.415478	1.17647	n-CD							MTOR	SIRT2	4442490	4434097	9606.ENSP00000354558	9606.ENSP00000249396	0	0	0	0	0.061	0.052	0	0.565	0.579
1.75297	50	n-CD		1.54633	22.6064	n-CD		-1.05305	100	n-CD							SMAD1	EP300	4449368	4435224	9606.ENSP00000426568	9606.ENSP00000263253	0	0	0	0	0.049	0.439	0	0.262	0.572
1.76004	50.5814	n-CD		1.54967	22.8723	n-CD		-1.12842	95.4545	n-CD							MTOR	NBN	4442490	4435605	9606.ENSP00000354558	9606.ENSP00000265433	0	0	0	0	0.061	0.437	0	0.252	0.57
1.76196	51.1628	n-CD		1.55011	23.1383	n-CD		-1.15236	90.9091	n-CD							BCL6	EZH2	4447113	4439336	9606.ENSP00000384371	9606.ENSP00000320147	0	0	0	0	0.051	0.23	0	0.451	0.563
1.76476	51.7442	n-CD		1.55141	23.4043	n-CD		-1.21238	86.3636	n-CD							HPSE	EGR1	4447096	4433758	9606.ENSP00000384262	9606.ENSP00000239938	0	0	0	0	0	0	0	0.557	0.557
1.76568	52.3256	n-CD		1.55355	23.6702	n-CD		-1.34311	81.8182	n-CD							CREBBP	SIRT2	4435065	4434097	9606.ENSP00000262367	9606.ENSP00000249396	0	0	0	0	0.062	0.185	0	0.466	0.556
1.77038	52.907	n-CD		1.56228	23.9362	n-CD		-1.3996	77.2727	n-CD							ETS1	EGR1	4446058	4433758	9606.ENSP00000376436	9606.ENSP00000239938	0	0	0	0	0.061	0.064	0	0.534	0.555
1.77188	53.4884	n-CD		1.56466	24.2021	n-CD		-1.57841	72.7273	n-CD							ETV6	EZH2	4446538	4439336	9606.ENSP00000379658	9606.ENSP00000320147	0	0	0	0	0	0	0	0.554	0.554
1.77201	54.0698	n-CD		1.57088	24.4681	n-CD		-1.62254	68.1818	n-CD							ETS1	FOXM1	4446058	4441245	9606.ENSP00000376436	9606.ENSP00000342307	0	0	0	0	0	0.186	0	0.461	0.543
1.77412	54.6512	n-CD		1.57093	24.734	n-CD		-1.62647	63.6364	n-CD							BCL2L11	MTOR	4446127	4442490	9606.ENSP00000376943	9606.ENSP00000354558	0	0	0	0	0	0	0	0.542	0.542
1.77438	55.2326	n-CD		1.57167	25	n-CD		-1.63569	59.0909	n-CD							SMAD1	CREBBP	4449368	4435065	9606.ENSP00000426568	9606.ENSP00000262367	0	0	0	0	0.049	0.439	0	0.21	0.542
1.7898	55.8139	n-CD		1.57586	25.266	n-CD		-1.66187	54.5455	n-CD							KLF6	IGF1R	4449072	4435797	9606.ENSP00000419923	9606.ENSP00000268035	0	0	0	0	0.055	0.08	0	0.514	0.54
1.79543	56.3954	n-CD		1.58061	25.5319	n-CD		-1.67902	50	n-CD							FOXO1	TCF7	4445233	4441036	9606.ENSP00000368880	9606.ENSP00000340347	0	0	0	0	0	0.164	0	0.465	0.534
1.8138	56.9768	n-CD		1.58293	25.7979	n-CD		-1.69406	45.4545	n-CD							VEGFC	CDH5	4451445	4441389	9606.ENSP00000480043	9606.ENSP00000344115	0	0	0	0	0.061	0	0	0.522	0.532
1.82568	57.5581	n-CD		1.58805	26.0638	n-CD		-1.7077	40.9091	n-CD							MX1	TNFRSF1A	4446835	4432688	9606.ENSP00000381601	9606.ENSP00000162749	0	0	0	0	0	0	0	0.531	0.531
1.82715	58.1395	n-CD		1.58967	26.3298	n-CD		-1.81611	36.3636	n-CD							EZH2	PIK3CA	4439336	4435346	9606.ENSP00000320147	9606.ENSP00000263967	0	0	0	0	0.061	0.157	0	0.445	0.522
1.83969	58.7209	n-CD		1.58973	26.5957	n-CD		-1.81611	31.8182	n-CD							MUC4	MSLN	4448901	4445731	9606.ENSP00000417498	9606.ENSP00000372313	0	0	0	0	0	0	0	0.519	0.519
1.84102	59.3023	n-CD		1.59337	26.8617	n-CD		-1.81878	27.2727	n-CD							BCL2L11	CASP2	4446127	4438807	9606.ENSP00000376943	9606.ENSP00000312664	0	0	0	0	0	0	0	0.518	0.518
1.84105	59.8837	n-CD		1.59531	27.1277	n-CD		-1.8461	22.7273	n-CD							PRKCB	EP300	4438120	4435224	9606.ENSP00000305355	9606.ENSP00000263253	0	0	0	0	0.063	0.379	0	0.231	0.513
1.8445	60.4651	n-CD		1.59708	27.3936	n-CD		-1.8655	18.1818	n-CD							BCL2L11	TNFRSF1A	4446127	4432688	9606.ENSP00000376943	9606.ENSP00000162749	0	0	0	0	0	0	0	0.511	0.511
1.84907	61.0465	n-CD		1.59875	27.6596	n-CD		-1.95825	13.6364	n-CD							PIK3CA	EP300	4435346	4435224	9606.ENSP00000263967	9606.ENSP00000263253	0	0	0	0	0.062	0.175	0	0.412	0.505
1.87962	61.6279	n-CD		1.59889	27.9255	n-CD		-2.09284	9.09091	n-CD							FOXO1	PIK3CA	4445233	4435346	9606.ENSP00000368880	9606.ENSP00000263967	0	0	0	0	0.051	0.142	0	0.44	0.504
1.91358	62.2093	n-CD		1.60168	28.1915	n-CD		-2.18389	4.54545	n-CD							IGF1R	INSIG2	4435797	4433943	9606.ENSP00000268035	9606.ENSP00000245787	0	0	0	0	0.063	0	0	0.491	0.502
1.91413	62.7907	n-CD		1.60206	28.4575	n-CD		2.65935	100	i-CD>3kD							PIK3CA	CREBBP	4435346	4435065	9606.ENSP00000263967	9606.ENSP00000262367	0	0	0	0	0.062	0.175	0	0.407	0.501
1.91548	63.3721	n-CD		1.60826	28.7234	n-CD		2.46317	94.1176	i-CD>3kD							BCL2L11	CASP10	4446127	4436662	9606.ENSP00000376943	9606.ENSP00000286186	0	0	0	0	0.059	0	0	0.492	0.501
1.92847	63.9535	n-CD		1.61374	28.9894	n-CD		2.28198	88.2353	i-CD>3kD							CDH5	PDGFB	4441389	4440178	9606.ENSP00000344115	9606.ENSP00000330382	0	0	0	0	0.088	0	0	0.474	0.5
1.93177	64.5349	n-CD		1.61432	29.2553	n-CD		2.23113	82.3529	i-CD>3kD							BCL6	FOXM1	4447113	4441245	9606.ENSP00000384371	9606.ENSP00000342307	0	0	0	0	0	0.422	0	0.168	0.498
1.93583	65.1163	n-CD		1.61947	29.5213	n-CD		2.22484	76.4706	i-CD>3kD							SMUG1	MTOR	4449281	4442490	9606.ENSP00000424191	9606.ENSP00000354558	0	0	0	0	0	0	0	0.494	0.493
1.96672	65.6977	n-CD		1.62075	29.7872	n-CD		1.43995	70.5882	i-CD>3kD							ACVR1	CREBBP	4435284	4435065	9606.ENSP00000263640	9606.ENSP00000262367	0	0	0	0	0	0.434	0	0.139	0.492
1.97426	66.2791	n-CD		1.62306	30.0532	n-CD		1.36219	64.7059	i-CD>3kD							HEY2	EZH2	4443091	4439336	9606.ENSP00000357348	9606.ENSP00000320147	0	0	0	0	0	0	0	0.489	0.489
1.98844	66.8605	n-CD		1.625	30.3192	n-CD		1.29039	58.8235	i-CD>3kD							DMD	MTOR	4442574	4442490	9606.ENSP00000354923	9606.ENSP00000354558	0	0	0	0	0	0.08	0	0.466	0.488
1.99082	67.4419	n-CD		1.62723	30.5851	n-CD		1.24446	52.9412	i-CD>3kD							PPP2CA	HTT	4448965	4441694	9606.ENSP00000418447	9606.ENSP00000347184	0	0	0	0	0	0.379	0	0.206	0.486
2.00628	68.0233	n-CD		1.62727	30.8511	n-CD		0.784922	47.0588	i-CD>3kD							NFE2L2	PIK3CA	4446632	4435346	9606.ENSP00000380252	9606.ENSP00000263967	0	0	0	0	0	0	0	0.485	0.485
2.00762	68.6047	n-CD		1.62993	31.117	n-CD		0.469223	41.1765	i-CD>3kD							HTT	SIRT2	4441694	4434097	9606.ENSP00000347184	9606.ENSP00000249396	0	0	0	0	0	0	0	0.485	0.485
2.01202	69.186	n-CD		1.6301	31.383	n-CD		0.356308	35.2941	i-CD>3kD							VEGFC	FOXO1	4451445	4445233	9606.ENSP00000480043	9606.ENSP00000368880	0	0	0	0	0	0	0	0.482	0.482
2.02069	69.7674	n-CD		1.63072	31.6489	n-CD		0.336898	29.4118	i-CD>3kD							PPP2CA	EP300	4448965	4435224	9606.ENSP00000418447	9606.ENSP00000263253	0	0	0	0	0	0.433	0	0.122	0.481
2.02833	70.3488	n-CD		1.63225	31.9149	n-CD		0.221503	23.5294	i-CD>3kD							HTT	EZH2	4441694	4439336	9606.ENSP00000347184	9606.ENSP00000320147	0	0	0	0	0	0.299	0	0.282	0.475
2.03506	70.9302	n-CD		1.63285	32.1808	n-CD		0.185864	17.6471	i-CD>3kD							CTNND1	ATF6	4446884	4442990	9606.ENSP00000382004	9606.ENSP00000356919	0	0	0	0	0.453	0	0	0.08	0.475
2.03728	71.5116	n-CD		1.63578	32.4468	n-CD		0.185864	11.7647	i-CD>3kD							BCL6	BCL2L11	4447113	4446127	9606.ENSP00000384371	9606.ENSP00000376943	0	0	0	0	0	0	0	0.473	0.473
2.07544	72.093	n-CD		1.63816	32.7128	n-CD		0.101411	5.88235	i-CD>3kD							MTOR	ERBB4	4442490	4441238	9606.ENSP00000354558	9606.ENSP00000342235	0	0	0	0	0	0.08	0	0.449	0.471
2.08646	72.6744	n-CD		1.63868	32.9787	n-CD		0.572394	100	i-CD<3kD							CDH5	TSPAN17	4441389	4438468	9606.ENSP00000344115	9606.ENSP00000309036	0	0	0	0	0	0	0	0.454	0.454
2.09655	73.2558	n-CD		1.6389	33.2447	n-CD		0.499401	97.6744	i-CD<3kD							BCL2L11	IGF1R	4446127	4435797	9606.ENSP00000376943	9606.ENSP00000268035	0	0	0	0	0	0.064	0	0.441	0.454
2.10837	73.8372	n-CD		1.63996	33.5106	n-CD		0.38301	95.3488	i-CD<3kD							ATF6	MTOR	4442990	4442490	9606.ENSP00000356919	9606.ENSP00000354558	0	0	0	0	0.063	0	0	0.441	0.453
2.10861	74.4186	n-CD		1.64347	33.7766	n-CD		0.137513	93.0233	i-CD<3kD							FOXO1	CASP2	4445233	4438807	9606.ENSP00000368880	9606.ENSP00000312664	0	0	0	0	0	0	0	0.453	0.453
2.12894	75	n-CD		1.6441	34.0425	n-CD		0.137228	90.6977	i-CD<3kD							SMUG1	BCL6	4449281	4447113	9606.ENSP00000424191	9606.ENSP00000384371	0	0	0	0	0	0	0	0.444	0.444
2.14648	75.5814	n-CD		1.64473	34.3085	n-CD		0.085128	88.3721	i-CD<3kD							SDC1	EP300	4445506	4435224	9606.ENSP00000370542	9606.ENSP00000263253	0	0	0	0	0.045	0.379	0	0.138	0.444
2.15496	76.1628	n-CD		1.64882	34.5745	n-CD		0.0207104	86.0465	i-CD<3kD							PTGS1	CAV2	4442503	4433246	9606.ENSP00000354612	9606.ENSP00000222693	0	0	0	0	0.058	0.379	0	0.125	0.443
2.16204	76.7442	n-CD		1.64948	34.8404	n-CD		-0.0472336	83.7209	i-CD<3kD							ATP2A2	HEY2	4449928	4443091	9606.ENSP00000440045	9606.ENSP00000357348	0	0	0	0	0	0	0	0.44	0.44
2.17634	77.3256	n-CD		1.65279	35.1064	n-CD		-0.0632402	81.3953	i-CD<3kD							NBN	EP300	4435605	4435224	9606.ENSP00000265433	9606.ENSP00000263253	0	0	0	0	0.063	0.379	0	0.116	0.44
2.18099	77.907	n-CD		1.65346	35.3723	n-CD		-0.0835316	79.0698	i-CD<3kD							ATF6	TNFRSF1A	4442990	4432688	9606.ENSP00000356919	9606.ENSP00000162749	0	0	0	0	0	0.305	0	0.224	0.437
2.18452	78.4884	n-CD		1.654	35.6383	n-CD		-0.115353	76.7442	i-CD<3kD							ROCK1	CTNND1	4446947	4446884	9606.ENSP00000382697	9606.ENSP00000382004	0	0	0	0	0.065	0.078	0	0.395	0.433
2.18558	79.0698	n-CD		1.65482	35.9042	n-CD		-0.125423	74.4186	i-CD<3kD							NFE2L2	MTOR	4446632	4442490	9606.ENSP00000380252	9606.ENSP00000354558	0	0	0	0	0	0	0	0.433	0.433
2.21333	79.6512	n-CD		1.65779	36.1702	n-CD		-0.157144	72.093	i-CD<3kD							PRKCB	TNFRSF1A	4438120	4432688	9606.ENSP00000305355	9606.ENSP00000162749	0	0	0	0	0	0.379	0	0.123	0.432
2.21667	80.2326	n-CD		1.65956	36.4362	n-CD		-0.160362	69.7674	i-CD<3kD							BCL2L11	PIK3CA	4446127	4435346	9606.ENSP00000376943	9606.ENSP00000263967	0	0	0	0	0	0	0	0.43	0.43
2.21993	80.814	n-CD		1.6617	36.7021	n-CD		-0.175253	67.4419	i-CD<3kD							EZH2	SIRT2	4439336	4434097	9606.ENSP00000320147	9606.ENSP00000249396	0	0	0	0	0	0.133	0	0.365	0.426
2.22455	81.3953	n-CD		1.66249	36.9681	n-CD		-0.240206	65.1163	i-CD<3kD							CREBBP	NR1H2	4435065	4434320	9606.ENSP00000262367	9606.ENSP00000253727	0	0	0	0	0.061	0.343	0	0.139	0.422
2.23821	81.9767	n-CD		1.66988	37.234	n-CD		-0.264631	62.7907	i-CD<3kD							EP300	NR1H2	4435224	4434320	9606.ENSP00000263253	9606.ENSP00000253727	0	0	0	0	0.061	0.343	0	0.136	0.421
2.24848	82.5581	n-CD		1.67231	37.5	n-CD		-0.309482	60.4651	i-CD<3kD							MTOR	EZH2	4442490	4439336	9606.ENSP00000354558	9606.ENSP00000320147	0	0	0	0	0.061	0.157	0	0.327	0.42
2.25142	83.1395	n-CD		1.67672	37.766	n-CD		-0.312529	58.1395	i-CD<3kD							APEX2	MPG	4444484	4433088	9606.ENSP00000364126	9606.ENSP00000219431	0.048	0	0	0	0	0	0	0.415	0.419
2.26255	83.7209	n-CD		1.67684	38.0319	n-CD		-0.318089	55.814	i-CD<3kD							ATF6	CASP2	4442990	4438807	9606.ENSP00000356919	9606.ENSP00000312664	0	0	0	0	0	0	0	0.416	0.416
2.27304	84.3023	n-CD		1.67778	38.2979	n-CD		-0.318984	53.4884	i-CD<3kD							PIK3CA	TNFRSF1A	4435346	4432688	9606.ENSP00000263967	9606.ENSP00000162749	0	0	0	0	0	0.365	0	0.116	0.414
2.27968	84.8837	n-CD		1.67803	38.5638	n-CD		-0.346145	51.1628	i-CD<3kD							ETV6	ETS1	4446538	4446058	9606.ENSP00000379658	9606.ENSP00000376436	0	0	0	0.615	0.062	0.19	0	0.675	0.409
2.28286	85.4651	n-CD		1.67967	38.8298	n-CD		-0.346897	48.8372	i-CD<3kD							HTT	CASP2	4441694	4438807	9606.ENSP00000347184	9606.ENSP00000312664	0	0	0	0	0.062	0.083	0	0.366	0.407
2.28896	86.0465	n-CD		1.68048	39.0958	n-CD		-0.405532	46.5116	i-CD<3kD							MTOR	FOXM1	4442490	4441245	9606.ENSP00000354558	9606.ENSP00000342307	0	0	0	0	0	0.157	0	0.325	0.406
2.29624	86.6279	n-CD		1.68299	39.3617	n-CD		-0.41434	44.186	i-CD<3kD							NFE2L2	EP300	4446632	4435224	9606.ENSP00000380252	9606.ENSP00000263253	0	0	0	0	0	0.126	0	0.348	0.405
2.31054	87.2093	n-CD		1.6833	39.6277	n-CD		-0.420973	41.8605	i-CD<3kD							PPP2CA	IGF1R	4448965	4435797	9606.ENSP00000418447	9606.ENSP00000268035	0	0	0	0	0	0.157	0	0.322	0.404
2.31272	87.7907	n-CD		1.68345	39.8936	n-CD		-0.425844	39.5349	i-CD<3kD							ERBB4	FGFR3	4441238	4440994	9606.ENSP00000342235	9606.ENSP00000339824	0	0	0	0.622	0.091	0.17	0	0.656	0.404
2.3288	88.3721	n-CD		1.68511	40.1596	n-CD		-0.440665	37.2093	i-CD<3kD							SMUG1	SDC1	4449281	4445506	9606.ENSP00000424191	9606.ENSP00000370542	0	0	0	0	0	0	0	0.403	0.403
2.32988	88.9535	n-CD		1.68661	40.4255	n-CD		-0.446427	34.8837	i-CD<3kD							BCL6	POU2F1	4447113	4442973	9606.ENSP00000384371	9606.ENSP00000356840	0	0	0	0	0.053	0.079	0	0.37	0.403
2.33405	89.5349	n-CD		1.68736	40.6915	n-CD		-0.489799	32.5581	i-CD<3kD							ETS1	TCF7	4446058	4441036	9606.ENSP00000376436	9606.ENSP00000340347	0	0	0	0	0.09	0	0	0.37	0.402
2.33946	90.1163	n-CD		1.688	40.9575	n-CD		-0.509411	30.2326	i-CD<3kD							SMUG1	MPG	4449281	4433088	9606.ENSP00000424191	9606.ENSP00000219431	0	0	0	0	0	0	0	0.402	0.402
2.34139	90.6977	n-CD		1.69083	41.2234	n-CD		-0.540847	27.907	i-CD<3kD							FOXO1	EGR1	4445233	4433758	9606.ENSP00000368880	9606.ENSP00000239938	0	0	0	0	0	0.108	0	0.357	0.401
2.35061	91.2791	n-CD		1.69178	41.4894	n-CD		-0.553973	25.5814	i-CD<3kD							NFE2L2	ATF6	4446632	4442990	9606.ENSP00000380252	9606.ENSP00000356919	0	0	0	0	0	0	0	0.401	0.401
2.35842	91.8605	n-CD		1.69239	41.7553	n-CD		-0.561473	23.2558	i-CD<3kD							FGFR3	EZH2	4440994	4439336	9606.ENSP00000339824	9606.ENSP00000320147	0	0	0	0	0	0	0	0.4	0.4
2.35903	92.4419	n-CD		1.69439	42.0213	n-CD		-0.577516	20.9302	i-CD<3kD
2.40622	93.0233	n-CD		1.69496	42.2872	n-CD		-0.660236	18.6047	i-CD<3kD
2.42029	93.6047	n-CD		1.69558	42.5532	n-CD		-0.848544	16.2791	i-CD<3kD
2.44985	94.186	n-CD		1.69668	42.8192	n-CD		-0.928719	13.9535	i-CD<3kD
2.46338	94.7674	n-CD		1.69721	43.0851	n-CD		-0.929152	11.6279	i-CD<3kD
2.47714	95.3488	n-CD		1.69944	43.3511	n-CD		-0.931478	9.30233	i-CD<3kD
2.47714	95.9302	n-CD		1.69977	43.617	n-CD		-0.944819	6.97674	i-CD<3kD
2.4861	96.5116	n-CD		1.70056	43.883	n-CD		-0.950725	4.65116	i-CD<3kD
2.51093	97.093	n-CD		1.70057	44.1489	n-CD		-1.02875	2.32558	i-CD<3kD
2.53423	97.6744	n-CD		1.70123	44.4149	n-CD
2.67541	98.2558	n-CD		1.70559	44.6808	n-CD
2.69669	98.8372	n-CD		1.7065	44.9468	n-CD
2.70706	99.4186	n-CD		1.70819	45.2128	n-CD
3.02803	100	n-CD		1.70868	45.4787	n-CD
-3.75884	1.53846	i8-CD		1.70954	45.7447	n-CD
-3.25894	3.07692	i8-CD		1.71006	46.0106	n-CD
-3.19382	4.61538	i8-CD		1.71051	46.2766	n-CD
-2.80863	6.15385	i8-CD		1.71094	46.5425	n-CD
-2.80638	7.69231	i8-CD		1.71186	46.8085	n-CD
-2.57411	9.23077	i8-CD		1.713	47.0745	n-CD
-2.49484	10.7692	i8-CD		1.71328	47.3404	n-CD
-2.48615	12.3077	i8-CD		1.71579	47.6064	n-CD
-2.44939	13.8461	i8-CD		1.71644	47.8723	n-CD
-2.40035	15.3846	i8-CD		1.71656	48.1383	n-CD
-2.37583	16.9231	i8-CD		1.72034	48.4042	n-CD
-2.32908	18.4615	i8-CD		1.723	48.6702	n-CD
-2.31001	20	i8-CD		1.72321	48.9362	n-CD
-2.28751	21.5385	i8-CD		1.72505	49.2021	n-CD
-2.28276	23.0769	i8-CD		1.72523	49.4681	n-CD
-2.27657	24.6154	i8-CD		1.72535	49.734	n-CD
-2.26493	26.1538	i8-CD		1.72583	50	n-CD
-2.21013	27.6923	i8-CD		1.72653	50.266	n-CD
-2.20947	29.2308	i8-CD		1.72866	50.5319	n-CD
-2.16427	30.7692	i8-CD		1.72922	50.7979	n-CD
-2.07911	32.3077	i8-CD		1.73276	51.0638	n-CD
-2.06492	33.8462	i8-CD		1.733	51.3298	n-CD
-2.06117	35.3846	i8-CD		1.73399	51.5958	n-CD
-2.037	36.9231	i8-CD		1.73705	51.8617	n-CD
-2.01356	38.4615	i8-CD		1.73775	52.1277	n-CD
-2.01292	40	i8-CD		1.73805	52.3936	n-CD
-2.00359	41.5385	i8-CD		1.73856	52.6596	n-CD
-1.98579	43.0769	i8-CD		1.74055	52.9255	n-CD
-1.89618	44.6154	i8-CD		1.74055	53.1915	n-CD
-1.80356	46.1538	i8-CD		1.74055	53.4575	n-CD
-1.79587	47.6923	i8-CD		1.74058	53.7234	n-CD
-1.79586	49.2308	i8-CD		1.74135	53.9894	n-CD
-1.79581	50.7692	i8-CD		1.74415	54.2553	n-CD
-1.79308	52.3077	i8-CD		1.74503	54.5213	n-CD
-1.792	53.8462	i8-CD		1.74602	54.7872	n-CD
-1.79032	55.3846	i8-CD		1.747	55.0532	n-CD
-1.78605	56.9231	i8-CD		1.74809	55.3192	n-CD
-1.78537	58.4615	i8-CD		1.75297	55.5851	n-CD
-1.78471	60	i8-CD		1.75588	55.8511	n-CD
-1.78117	61.5385	i8-CD		1.756	56.117	n-CD
-1.66814	63.0769	i8-CD		1.75693	56.383	n-CD
-1.66436	64.6154	i8-CD		1.75742	56.6489	n-CD
-1.59892	66.1539	i8-CD		1.7594	56.9149	n-CD
-1.59054	67.6923	i8-CD		1.76006	57.1808	n-CD
-1.56294	69.2308	i8-CD		1.76143	57.4468	n-CD
-1.53137	70.7692	i8-CD		1.76234	57.7128	n-CD
-1.47733	72.3077	i8-CD		1.76283	57.9787	n-CD
-1.17421	73.8461	i8-CD		1.76292	58.2447	n-CD
-1.17342	75.3846	i8-CD		1.76368	58.5106	n-CD
-1.14257	76.9231	i8-CD		1.76545	58.7766	n-CD
-1.09417	78.4615	i8-CD		1.76614	59.0425	n-CD
-1.08283	80	i8-CD		1.76709	59.3085	n-CD
-1.03935	81.5385	i8-CD		1.76796	59.5745	n-CD
-0.947494	83.0769	i8-CD		1.76982	59.8404	n-CD
-0.900295	84.6154	i8-CD		1.76995	60.1064	n-CD
-0.727719	86.1539	i8-CD		1.77553	60.3723	n-CD
-0.657382	87.6923	i8-CD		1.77642	60.6383	n-CD
-0.572887	89.2308	i8-CD		1.77757	60.9042	n-CD
-0.440259	90.7692	i8-CD		1.77846	61.1702	n-CD
-0.416611	92.3077	i8-CD		1.77872	61.4362	n-CD
-0.397977	93.8461	i8-CD		1.77934	61.7021	n-CD
-0.383926	95.3846	i8-CD		1.78123	61.9681	n-CD
0.0273648	96.9231	i8-CD		1.78449	62.234	n-CD
0.0596776	98.4615	i8-CD		1.78472	62.5	n-CD
0.592207	100	i8-CD		1.78583	62.766	n-CD
-1.06173	1.05263	i8-CD>3kD		1.78739	63.0319	n-CD
-0.586739	2.10526	i8-CD>3kD		1.78797	63.2979	n-CD
0.143134	3.15789	i8-CD>3kD		1.78928	63.5638	n-CD
0.244066	4.21053	i8-CD>3kD		1.79003	63.8298	n-CD
0.410251	5.26316	i8-CD>3kD		1.79025	64.0957	n-CD
0.506341	6.31579	i8-CD>3kD		1.79074	64.3617	n-CD
0.734069	7.36842	i8-CD>3kD		1.79451	64.6277	n-CD
0.741397	8.42105	i8-CD>3kD		1.79555	64.8936	n-CD
0.892042	9.47368	i8-CD>3kD		1.79891	65.1596	n-CD
0.899043	10.5263	i8-CD>3kD		1.79986	65.4255	n-CD
0.916317	11.579	i8-CD>3kD		1.80016	65.6915	n-CD
0.916785	12.6316	i8-CD>3kD		1.80045	65.9574	n-CD
0.925326	13.6842	i8-CD>3kD		1.80062	66.2234	n-CD
0.926974	14.7368	i8-CD>3kD		1.80405	66.4894	n-CD
0.971936	15.7895	i8-CD>3kD		1.80683	66.7553	n-CD
0.991399	16.8421	i8-CD>3kD		1.80728	67.0213	n-CD
1.02234	17.8947	i8-CD>3kD		1.80752	67.2872	n-CD
1.07927	18.9474	i8-CD>3kD		1.81298	67.5532	n-CD
1.13511	20	i8-CD>3kD		1.81314	67.8191	n-CD
1.15921	21.0526	i8-CD>3kD		1.81324	68.0851	n-CD
1.20899	22.1053	i8-CD>3kD		1.81442	68.3511	n-CD
1.22408	23.1579	i8-CD>3kD		1.81609	68.617	n-CD
1.23599	24.2105	i8-CD>3kD		1.81662	68.883	n-CD
1.31419	25.2632	i8-CD>3kD		1.81739	69.1489	n-CD
1.31603	26.3158	i8-CD>3kD		1.81849	69.4149	n-CD
1.361	27.3684	i8-CD>3kD		1.82067	69.6809	n-CD
1.38562	28.4211	i8-CD>3kD		1.8229	69.9468	n-CD
1.43478	29.4737	i8-CD>3kD		1.8234	70.2128	n-CD
1.47037	30.5263	i8-CD>3kD		1.82343	70.4787	n-CD
1.48133	31.5789	i8-CD>3kD		1.82375	70.7447	n-CD
1.4859	32.6316	i8-CD>3kD		1.82458	71.0106	n-CD
1.48942	33.6842	i8-CD>3kD		1.8252	71.2766	n-CD
1.5179	34.7368	i8-CD>3kD		1.82684	71.5426	n-CD
1.64254	35.7895	i8-CD>3kD		1.82729	71.8085	n-CD
1.66264	36.8421	i8-CD>3kD		1.82833	72.0745	n-CD
1.6882	37.8947	i8-CD>3kD		1.82867	72.3404	n-CD
1.68982	38.9474	i8-CD>3kD		1.82994	72.6064	n-CD
1.69318	40	i8-CD>3kD		1.83021	72.8723	n-CD
1.69676	41.0526	i8-CD>3kD		1.83072	73.1383	n-CD
1.7121	42.1053	i8-CD>3kD		1.83555	73.4043	n-CD
1.71698	43.1579	i8-CD>3kD		1.83564	73.6702	n-CD
1.71744	44.2105	i8-CD>3kD		1.83717	73.9362	n-CD
1.72237	45.2632	i8-CD>3kD		1.83758	74.2021	n-CD
1.7297	46.3158	i8-CD>3kD		1.83822	74.4681	n-CD
1.7412	47.3684	i8-CD>3kD		1.83934	74.734	n-CD
1.74859	48.4211	i8-CD>3kD		1.84653	75	n-CD
1.75433	49.4737	i8-CD>3kD		1.84984	75.266	n-CD
1.76283	50.5263	i8-CD>3kD		1.85143	75.5319	n-CD
1.76711	51.5789	i8-CD>3kD		1.85337	75.7979	n-CD
1.77415	52.6316	i8-CD>3kD		1.854	76.0638	n-CD
1.77813	53.6842	i8-CD>3kD		1.85524	76.3298	n-CD
1.77815	54.7368	i8-CD>3kD		1.85723	76.5957	n-CD
1.77815	55.7895	i8-CD>3kD		1.85925	76.8617	n-CD
1.77817	56.8421	i8-CD>3kD		1.8601	77.1277	n-CD
1.78067	57.8947	i8-CD>3kD		1.86071	77.3936	n-CD
1.7867	58.9474	i8-CD>3kD		1.86083	77.6596	n-CD
1.80577	60	i8-CD>3kD		1.86232	77.9255	n-CD
1.81218	61.0526	i8-CD>3kD		1.8628	78.1915	n-CD
1.81471	62.1053	i8-CD>3kD		1.86486	78.4574	n-CD
1.83448	63.1579	i8-CD>3kD		1.86772	78.7234	n-CD
1.91012	64.2105	i8-CD>3kD		1.87103	78.9894	n-CD
1.91502	65.2632	i8-CD>3kD		1.87166	79.2553	n-CD
1.94739	66.3158	i8-CD>3kD		1.87443	79.5213	n-CD
1.96749	67.3684	i8-CD>3kD		1.87454	79.7872	n-CD
2.00275	68.421	i8-CD>3kD		1.87538	80.0532	n-CD
2.07325	69.4737	i8-CD>3kD		1.87641	80.3191	n-CD
2.07428	70.5263	i8-CD>3kD		1.87824	80.5851	n-CD
2.07955	71.579	i8-CD>3kD		1.87856	80.8511	n-CD
2.08243	72.6316	i8-CD>3kD		1.87868	81.117	n-CD
2.08311	73.6842	i8-CD>3kD		1.87876	81.383	n-CD
2.08582	74.7368	i8-CD>3kD		1.8806	81.6489	n-CD
2.18277	75.7895	i8-CD>3kD		1.88233	81.9149	n-CD
2.21755	76.8421	i8-CD>3kD		1.88326	82.1809	n-CD
2.2278	77.8947	i8-CD>3kD		1.88388	82.4468	n-CD
2.25074	78.9474	i8-CD>3kD		1.88716	82.7128	n-CD
2.26669	80	i8-CD>3kD		1.89248	82.9787	n-CD
2.29836	81.0526	i8-CD>3kD		1.89283	83.2447	n-CD
2.32666	82.1053	i8-CD>3kD		1.89291	83.5106	n-CD
2.34637	83.1579	i8-CD>3kD		1.89586	83.7766	n-CD
2.35535	84.2105	i8-CD>3kD		1.8984	84.0426	n-CD
2.35736	85.2632	i8-CD>3kD		1.89937	84.3085	n-CD
2.37111	86.3158	i8-CD>3kD		1.90021	84.5745	n-CD
2.37563	87.3684	i8-CD>3kD		1.9003	84.8404	n-CD
2.37972	88.421	i8-CD>3kD		1.90193	85.1064	n-CD
2.4287	89.4737	i8-CD>3kD		1.9039	85.3723	n-CD
2.44636	90.5263	i8-CD>3kD		1.90489	85.6383	n-CD
2.45526	91.579	i8-CD>3kD		1.91216	85.9043	n-CD
2.46087	92.6316	i8-CD>3kD		1.91302	86.1702	n-CD
2.46699	93.6842	i8-CD>3kD		1.92445	86.4362	n-CD
2.4739	94.7368	i8-CD>3kD		1.92477	86.7021	n-CD
2.49201	95.7895	i8-CD>3kD		1.92489	86.9681	n-CD
2.80201	96.8421	i8-CD>3kD		1.92871	87.234	n-CD
2.84498	97.8947	i8-CD>3kD		1.92966	87.5	n-CD
2.99074	98.9474	i8-CD>3kD		1.93141	87.766	n-CD
3.0607	100	i8-CD>3kD		1.93142	88.0319	n-CD
-3.71671	0.909091	i8-CD<3kD		1.93834	88.2979	n-CD
-3.01773	1.81818	i8-CD<3kD		1.94114	88.5638	n-CD
-2.82039	2.72727	i8-CD<3kD		1.95191	88.8298	n-CD
-2.61796	3.63636	i8-CD<3kD		1.95956	89.0957	n-CD
-2.61524	4.54545	i8-CD<3kD		1.96198	89.3617	n-CD
-2.59167	5.45455	i8-CD<3kD		1.96446	89.6277	n-CD
-2.53091	6.36364	i8-CD<3kD		1.96816	89.8936	n-CD
-2.48049	7.27273	i8-CD<3kD		1.96874	90.1596	n-CD
-2.34024	8.18182	i8-CD<3kD		1.97374	90.4255	n-CD
-2.3174	9.09091	i8-CD<3kD		1.97445	90.6915	n-CD
-2.31029	10	i8-CD<3kD		1.97612	90.9574	n-CD
-2.29544	10.9091	i8-CD<3kD		1.97734	91.2234	n-CD
-2.15845	11.8182	i8-CD<3kD		1.98029	91.4894	n-CD
-2.13938	12.7273	i8-CD<3kD		1.98964	91.7553	n-CD
-2.1254	13.6364	i8-CD<3kD		1.99446	92.0213	n-CD
-2.07174	14.5455	i8-CD<3kD		1.99731	92.2872	n-CD
-2.00958	15.4545	i8-CD<3kD		2.00287	92.5532	n-CD
-2.0028	16.3636	i8-CD<3kD		2.00305	92.8191	n-CD
-1.99213	17.2727	i8-CD<3kD		2.00613	93.0851	n-CD
-1.97016	18.1818	i8-CD<3kD		2.00641	93.3511	n-CD
-1.92895	19.0909	i8-CD<3kD		2.00644	93.617	n-CD
-1.92823	20	i8-CD<3kD		2.01737	93.883	n-CD
-1.92396	20.9091	i8-CD<3kD		2.01882	94.1489	n-CD
-1.91196	21.8182	i8-CD<3kD		2.02527	94.4149	n-CD
-1.90326	22.7273	i8-CD<3kD		2.02987	94.6809	n-CD
-1.89522	23.6364	i8-CD<3kD		2.03666	94.9468	n-CD
-1.84112	24.5454	i8-CD<3kD		2.0397	95.2128	n-CD
-1.83819	25.4546	i8-CD<3kD		2.04185	95.4787	n-CD
-1.83457	26.3636	i8-CD<3kD		2.04185	95.7447	n-CD
-1.82787	27.2727	i8-CD<3kD		2.04315	96.0106	n-CD
-1.82696	28.1818	i8-CD<3kD		2.05048	96.2766	n-CD
-1.80999	29.0909	i8-CD<3kD		2.05541	96.5426	n-CD
-1.80431	30	i8-CD<3kD		2.05838	96.8085	n-CD
-1.78873	30.9091	i8-CD<3kD		2.06383	97.0745	n-CD
-1.72833	31.8182	i8-CD<3kD		2.07685	97.3404	n-CD
-1.72522	32.7273	i8-CD<3kD		2.08493	97.6064	n-CD
-1.7249	33.6364	i8-CD<3kD		2.09741	97.8723	n-CD
-1.71355	34.5455	i8-CD<3kD		2.1001	98.1383	n-CD
-1.71167	35.4545	i8-CD<3kD		2.10088	98.4043	n-CD
-1.70241	36.3636	i8-CD<3kD		2.13615	98.6702	n-CD
-1.63622	37.2727	i8-CD<3kD		2.13636	98.9362	n-CD
-1.62204	38.1818	i8-CD<3kD		2.14224	99.2021	n-CD
-1.622	39.0909	i8-CD<3kD		2.1975	99.4681	n-CD
-1.62027	40	i8-CD<3kD		2.22832	99.734	n-CD
-1.61985	40.9091	i8-CD<3kD		2.30657	100	n-CD
-1.61982	41.8182	i8-CD<3kD		-2.48135	0	i8-CD
-1.61979	42.7273	i8-CD<3kD		-2.28004	1.20482	i8-CD
-1.61979	43.6364	i8-CD<3kD		-2.22501	2.40964	i8-CD
-1.61979	44.5455	i8-CD<3kD		-2.18755	3.61446	i8-CD
-1.61979	45.4545	i8-CD<3kD		-2.17938	4.81928	i8-CD
-1.61979	46.3636	i8-CD<3kD		-2.15076	6.0241	i8-CD
-1.61979	47.2727	i8-CD<3kD		-2.14851	7.22892	i8-CD
-1.61979	48.1818	i8-CD<3kD		-2.10863	8.43374	i8-CD
-1.61975	49.0909	i8-CD<3kD		-2.09423	9.63856	i8-CD
-1.61966	50	i8-CD<3kD		-2.08413	10.8434	i8-CD
-1.61957	50.9091	i8-CD<3kD		-2.05995	12.0482	i8-CD
-1.58568	51.8182	i8-CD<3kD		-2.04936	13.253	i8-CD
-1.54664	52.7273	i8-CD<3kD		-2.04236	14.4578	i8-CD
-1.54437	53.6364	i8-CD<3kD		-2.00571	15.6626	i8-CD
-1.52804	54.5455	i8-CD<3kD		-1.999	16.8675	i8-CD
-1.49117	55.4545	i8-CD<3kD		-1.99158	18.0723	i8-CD
-1.46345	56.3636	i8-CD<3kD		-1.98413	19.2771	i8-CD
-1.45122	57.2727	i8-CD<3kD		-1.97542	20.4819	i8-CD
-1.40038	58.1818	i8-CD<3kD		-1.96663	21.6867	i8-CD
-1.38341	59.0909	i8-CD<3kD		-1.96582	22.8916	i8-CD
-1.32651	60	i8-CD<3kD		-1.95277	24.0964	i8-CD
-1.31947	60.9091	i8-CD<3kD		-1.94849	25.3012	i8-CD
-1.30074	61.8182	i8-CD<3kD		-1.93728	26.506	i8-CD
-1.29786	62.7273	i8-CD<3kD		-1.90955	27.7108	i8-CD
-1.29391	63.6364	i8-CD<3kD		-1.90858	28.9157	i8-CD
-1.2937	64.5455	i8-CD<3kD		-1.89565	30.1205	i8-CD
-1.23942	65.4545	i8-CD<3kD		-1.89198	31.3253	i8-CD
-1.14868	66.3636	i8-CD<3kD		-1.8788	32.5301	i8-CD
-0.998479	67.2727	i8-CD<3kD		-1.86684	33.7349	i8-CD
-0.9629	68.1818	i8-CD<3kD		-1.85605	34.9398	i8-CD
-0.957037	69.0909	i8-CD<3kD		-1.85326	36.1446	i8-CD
-0.64803	70	i8-CD<3kD		-1.84041	37.3494	i8-CD
-0.563351	70.9091	i8-CD<3kD		-1.83033	38.5542	i8-CD
-0.518353	71.8182	i8-CD<3kD		-1.82456	39.759	i8-CD
-0.506747	72.7273	i8-CD<3kD		-1.79474	40.9639	i8-CD
-0.443018	73.6364	i8-CD<3kD		-1.79369	42.1687	i8-CD
-0.279956	74.5455	i8-CD<3kD		-1.79092	43.3735	i8-CD
-0.221839	75.4545	i8-CD<3kD		-1.77529	44.5783	i8-CD
-0.210641	76.3636	i8-CD<3kD		-1.7728	45.7831	i8-CD
-0.198111	77.2727	i8-CD<3kD		-1.766	46.9879	i8-CD
-0.16621	78.1818	i8-CD<3kD		-1.75158	48.1928	i8-CD
-0.0553981	79.0909	i8-CD<3kD		-1.74663	49.3976	i8-CD
-0.0092832	80	i8-CD<3kD		-1.74225	50.6024	i8-CD
-0.00223653	80.9091	i8-CD<3kD		-1.73727	51.8072	i8-CD
0.00838476	81.8182	i8-CD<3kD		-1.717	53.0121	i8-CD
0.0863627	82.7273	i8-CD<3kD		-1.71218	54.2169	i8-CD
0.113475	83.6364	i8-CD<3kD		-1.71156	55.4217	i8-CD
0.127623	84.5455	i8-CD<3kD		-1.70633	56.6265	i8-CD
0.156517	85.4545	i8-CD<3kD		-1.70234	57.8313	i8-CD
0.158112	86.3636	i8-CD<3kD		-1.69999	59.0361	i8-CD
0.198725	87.2727	i8-CD<3kD		-1.69063	60.241	i8-CD
0.36248	88.1818	i8-CD<3kD		-1.68815	61.4458	i8-CD
0.402857	89.0909	i8-CD<3kD		-1.66476	62.6506	i8-CD
0.484479	90	i8-CD<3kD		-1.65489	63.8554	i8-CD
0.509069	90.9091	i8-CD<3kD		-1.6536	65.0602	i8-CD
0.692291	91.8182	i8-CD<3kD		-1.64309	66.2651	i8-CD
0.838092	92.7273	i8-CD<3kD		-1.62961	67.4699	i8-CD
0.873799	93.6364	i8-CD<3kD		-1.62467	68.6747	i8-CD
1.0173	94.5455	i8-CD<3kD		-1.60014	69.8795	i8-CD
1.03788	95.4545	i8-CD<3kD		-1.59545	71.0843	i8-CD
1.07689	96.3636	i8-CD<3kD		-1.5907	72.2892	i8-CD
1.22792	97.2727	i8-CD<3kD		-1.58369	73.494	i8-CD
1.33741	98.1818	i8-CD<3kD		-1.57515	74.6988	i8-CD
1.39561	99.0909	i8-CD<3kD		-1.5657	75.9036	i8-CD
1.45277	100	i8-CD<3kD		-1.56144	77.1084	i8-CD
				-1.5609	78.3133	i8-CD
				-1.56073	79.5181	i8-CD
				-1.54698	80.7229	i8-CD
				-1.53251	81.9277	i8-CD
				-1.52866	83.1325	i8-CD
				-1.51003	84.3374	i8-CD
				-1.45297	85.5422	i8-CD
				-1.44998	86.747	i8-CD
				-1.42704	87.9518	i8-CD
				-1.36467	89.1566	i8-CD
				-1.34307	90.3614	i8-CD
				-1.34307	91.5663	i8-CD
				-1.34307	92.7711	i8-CD
				-1.32133	93.9759	i8-CD
				-1.2673	95.1807	i8-CD
				-1.21847	96.3855	i8-CD
				-1.10749	97.5904	i8-CD
				-1.01229	98.7952	i8-CD
				-0.732734	100	i8-CD
				0.801948	0	i-CD>3kD
				1.09185	0.813008	i-CD>3kD
				1.20177	1.62602	i-CD>3kD
				1.22744	2.43902	i-CD>3kD
				1.26426	3.25203	i-CD>3kD
				1.30262	4.06504	i-CD>3kD
				1.31642	4.87805	i-CD>3kD
				1.33153	5.69106	i-CD>3kD
				1.3536	6.50406	i-CD>3kD
				1.35878	7.31707	i-CD>3kD
				1.36381	8.13008	i-CD>3kD
				1.3681	8.94309	i-CD>3kD
				1.37624	9.7561	i-CD>3kD
				1.38368	10.5691	i-CD>3kD
				1.38471	11.3821	i-CD>3kD
				1.38658	12.1951	i-CD>3kD
				1.38808	13.0081	i-CD>3kD
				1.40685	13.8211	i-CD>3kD
				1.41004	14.6341	i-CD>3kD
				1.41274	15.4472	i-CD>3kD
				1.41758	16.2602	i-CD>3kD
				1.4223	17.0732	i-CD>3kD
				1.4223	17.8862	i-CD>3kD
				1.42334	18.6992	i-CD>3kD
				1.43209	19.5122	i-CD>3kD
				1.48472	20.3252	i-CD>3kD
				1.48913	21.1382	i-CD>3kD
				1.49274	21.9512	i-CD>3kD
				1.50734	22.7642	i-CD>3kD
				1.50814	23.5772	i-CD>3kD
				1.50914	24.3902	i-CD>3kD
				1.50945	25.2033	i-CD>3kD
				1.51605	26.0163	i-CD>3kD
				1.5161	26.8293	i-CD>3kD
				1.52	27.6423	i-CD>3kD
				1.52704	28.4553	i-CD>3kD
				1.54709	29.2683	i-CD>3kD
				1.55817	30.0813	i-CD>3kD
				1.56202	30.8943	i-CD>3kD
				1.57247	31.7073	i-CD>3kD
				1.57367	32.5203	i-CD>3kD
				1.58083	33.3333	i-CD>3kD
				1.58965	34.1463	i-CD>3kD
				1.59048	34.9594	i-CD>3kD
				1.5937	35.7724	i-CD>3kD
				1.60586	36.5854	i-CD>3kD
				1.60886	37.3984	i-CD>3kD
				1.613	38.2114	i-CD>3kD
				1.62337	39.0244	i-CD>3kD
				1.62704	39.8374	i-CD>3kD
				1.6361	40.6504	i-CD>3kD
				1.64012	41.4634	i-CD>3kD
				1.65288	42.2764	i-CD>3kD
				1.65772	43.0894	i-CD>3kD
				1.66217	43.9024	i-CD>3kD
				1.66244	44.7154	i-CD>3kD
				1.66311	45.5284	i-CD>3kD
				1.66705	46.3415	i-CD>3kD
				1.66734	47.1545	i-CD>3kD
				1.67253	47.9675	i-CD>3kD
				1.67455	48.7805	i-CD>3kD
				1.68112	49.5935	i-CD>3kD
				1.68794	50.4065	i-CD>3kD
				1.69495	51.2195	i-CD>3kD
				1.69997	52.0325	i-CD>3kD
				1.70609	52.8455	i-CD>3kD
				1.7073	53.6585	i-CD>3kD
				1.70974	54.4716	i-CD>3kD
				1.71377	55.2846	i-CD>3kD
				1.71826	56.0976	i-CD>3kD
				1.71944	56.9106	i-CD>3kD
				1.72158	57.7236	i-CD>3kD
				1.72203	58.5366	i-CD>3kD
				1.72474	59.3496	i-CD>3kD
				1.7424	60.1626	i-CD>3kD
				1.74412	60.9756	i-CD>3kD
				1.74889	61.7886	i-CD>3kD
				1.75056	62.6016	i-CD>3kD
				1.75715	63.4146	i-CD>3kD
				1.75855	64.2276	i-CD>3kD
				1.77417	65.0406	i-CD>3kD
				1.78106	65.8537	i-CD>3kD
				1.78743	66.6667	i-CD>3kD
				1.79324	67.4797	i-CD>3kD
				1.79472	68.2927	i-CD>3kD
				1.79931	69.1057	i-CD>3kD
				1.80839	69.9187	i-CD>3kD
				1.80868	70.7317	i-CD>3kD
				1.82121	71.5447	i-CD>3kD
				1.82375	72.3577	i-CD>3kD
				1.82687	73.1707	i-CD>3kD
				1.8276	73.9837	i-CD>3kD
				1.8376	74.7968	i-CD>3kD
				1.84979	75.6098	i-CD>3kD
				1.85163	76.4228	i-CD>3kD
				1.85497	77.2358	i-CD>3kD
				1.86624	78.0488	i-CD>3kD
				1.86677	78.8618	i-CD>3kD
				1.86973	79.6748	i-CD>3kD
				1.87435	80.4878	i-CD>3kD
				1.87513	81.3008	i-CD>3kD
				1.87812	82.1138	i-CD>3kD
				1.88016	82.9268	i-CD>3kD
				1.88048	83.7398	i-CD>3kD
				1.90131	84.5529	i-CD>3kD
				1.90469	85.3658	i-CD>3kD
				1.92024	86.1789	i-CD>3kD
				1.9281	86.9919	i-CD>3kD
				1.93214	87.8049	i-CD>3kD
				1.94913	88.6179	i-CD>3kD
				1.95791	89.4309	i-CD>3kD
				1.97659	90.2439	i-CD>3kD
				1.98074	91.0569	i-CD>3kD
				1.98454	91.8699	i-CD>3kD
				2.01193	92.6829	i-CD>3kD
				2.02062	93.4959	i-CD>3kD
				2.03343	94.3089	i-CD>3kD
				2.04705	95.1219	i-CD>3kD
				2.05356	95.935	i-CD>3kD
				2.05449	96.748	i-CD>3kD
				2.08978	97.561	i-CD>3kD
				2.15292	98.374	i-CD>3kD
				2.22321	99.187	i-CD>3kD
				2.31542	100	i-CD>3kD
				-2.339	0	i-CD<3kD
				-2.12308	0.617284	i-CD<3kD
				-2.09497	1.23457	i-CD<3kD
				-2.02986	1.85185	i-CD<3kD
				-1.93268	2.46914	i-CD<3kD
				-1.90437	3.08642	i-CD<3kD
				-1.87084	3.7037	i-CD<3kD
				-1.81656	4.32099	i-CD<3kD
				-1.81583	4.93827	i-CD<3kD
				-1.7894	5.55556	i-CD<3kD
				-1.78862	6.17284	i-CD<3kD
				-1.76984	6.79012	i-CD<3kD
				-1.73792	7.40741	i-CD<3kD
				-1.73416	8.02469	i-CD<3kD
				-1.72047	8.64198	i-CD<3kD
				-1.69405	9.25926	i-CD<3kD
				-1.69034	9.87654	i-CD<3kD
				-1.68451	10.4938	i-CD<3kD
				-1.64857	11.1111	i-CD<3kD
				-1.63329	11.7284	i-CD<3kD
				-1.62362	12.3457	i-CD<3kD
				-1.59028	12.963	i-CD<3kD
				-1.57897	13.5802	i-CD<3kD
				-1.57513	14.1975	i-CD<3kD
				-1.54961	14.8148	i-CD<3kD
				-1.53778	15.4321	i-CD<3kD
				-1.51544	16.0494	i-CD<3kD
				-1.49753	16.6667	i-CD<3kD
				-1.49022	17.284	i-CD<3kD
				-1.48892	17.9012	i-CD<3kD
				-1.48239	18.5185	i-CD<3kD
				-1.48009	19.1358	i-CD<3kD
				-1.47649	19.7531	i-CD<3kD
				-1.46419	20.3704	i-CD<3kD
				-1.45337	20.9876	i-CD<3kD
				-1.44535	21.6049	i-CD<3kD
				-1.43433	22.2222	i-CD<3kD
				-1.4332	22.8395	i-CD<3kD
				-1.41857	23.4568	i-CD<3kD
				-1.4102	24.0741	i-CD<3kD
				-1.39514	24.6914	i-CD<3kD
				-1.39412	25.3086	i-CD<3kD
				-1.38276	25.9259	i-CD<3kD
				-1.37721	26.5432	i-CD<3kD
				-1.37157	27.1605	i-CD<3kD
				-1.36977	27.7778	i-CD<3kD
				-1.35892	28.3951	i-CD<3kD
				-1.33962	29.0124	i-CD<3kD
				-1.329	29.6296	i-CD<3kD
				-1.32834	30.2469	i-CD<3kD
				-1.31745	30.8642	i-CD<3kD
				-1.30898	31.4815	i-CD<3kD
				-1.30713	32.0988	i-CD<3kD
				-1.29558	32.7161	i-CD<3kD
				-1.28337	33.3333	i-CD<3kD
				-1.2822	33.9506	i-CD<3kD
				-1.28181	34.5679	i-CD<3kD
				-1.2763	35.1852	i-CD<3kD
				-1.25401	35.8025	i-CD<3kD
				-1.25401	36.4198	i-CD<3kD
				-1.22764	37.037	i-CD<3kD
				-1.20429	37.6543	i-CD<3kD
				-1.20053	38.2716	i-CD<3kD
				-1.18022	38.8889	i-CD<3kD
				-1.17792	39.5062	i-CD<3kD
				-1.17413	40.1235	i-CD<3kD
				-1.16688	40.7407	i-CD<3kD
				-1.16572	41.358	i-CD<3kD
				-1.16548	41.9753	i-CD<3kD
				-1.15793	42.5926	i-CD<3kD
				-1.14635	43.2099	i-CD<3kD
				-1.1432	43.8272	i-CD<3kD
				-1.14149	44.4444	i-CD<3kD
				-1.13986	45.0617	i-CD<3kD
				-1.13832	45.679	i-CD<3kD
				-1.13022	46.2963	i-CD<3kD
				-1.12606	46.9136	i-CD<3kD
				-1.1141	47.5309	i-CD<3kD
				-1.1122	48.1482	i-CD<3kD
				-1.10546	48.7654	i-CD<3kD
				-1.10153	49.3827	i-CD<3kD
				-1.09973	50	i-CD<3kD
				-1.08938	50.6173	i-CD<3kD
				-1.08523	51.2346	i-CD<3kD
				-1.08155	51.8518	i-CD<3kD
				-1.06147	52.4691	i-CD<3kD
				-1.06106	53.0864	i-CD<3kD
				-1.06031	53.7037	i-CD<3kD
				-1.05948	54.321	i-CD<3kD
				-1.05753	54.9383	i-CD<3kD
				-1.0544	55.5556	i-CD<3kD
				-1.04483	56.1728	i-CD<3kD
				-1.03955	56.7901	i-CD<3kD
				-1.0221	57.4074	i-CD<3kD
				-1.01885	58.0247	i-CD<3kD
				-1.00174	58.642	i-CD<3kD
				-0.996763	59.2593	i-CD<3kD
				-0.995637	59.8765	i-CD<3kD
				-0.994065	60.4938	i-CD<3kD
				-0.976736	61.1111	i-CD<3kD
				-0.975333	61.7284	i-CD<3kD
				-0.974172	62.3457	i-CD<3kD
				-0.967258	62.963	i-CD<3kD
				-0.958088	63.5802	i-CD<3kD
				-0.957699	64.1975	i-CD<3kD
				-0.953872	64.8148	i-CD<3kD
				-0.947002	65.4321	i-CD<3kD
				-0.938604	66.0494	i-CD<3kD
				-0.934965	66.6667	i-CD<3kD
				-0.934802	67.284	i-CD<3kD
				-0.930253	67.9012	i-CD<3kD
				-0.925681	68.5185	i-CD<3kD
				-0.916358	69.1358	i-CD<3kD
				-0.906958	69.7531	i-CD<3kD
				-0.90161	70.3704	i-CD<3kD
				-0.889208	70.9877	i-CD<3kD
				-0.882372	71.6049	i-CD<3kD
				-0.882372	72.2222	i-CD<3kD
				-0.877812	72.8395	i-CD<3kD
				-0.873571	73.4568	i-CD<3kD
				-0.869587	74.0741	i-CD<3kD
				-0.855655	74.6914	i-CD<3kD
				-0.842697	75.3086	i-CD<3kD
				-0.834682	75.9259	i-CD<3kD
				-0.832191	76.5432	i-CD<3kD
				-0.808826	77.1605	i-CD<3kD
				-0.806385	77.7778	i-CD<3kD
				-0.804695	78.3951	i-CD<3kD
				-0.804428	79.0123	i-CD<3kD
				-0.785412	79.6296	i-CD<3kD
				-0.781902	80.2469	i-CD<3kD
				-0.770933	80.8642	i-CD<3kD
				-0.765336	81.4815	i-CD<3kD
				-0.751636	82.0988	i-CD<3kD
				-0.744852	82.716	i-CD<3kD
				-0.738782	83.3333	i-CD<3kD
				-0.737622	83.9506	i-CD<3kD
				-0.734905	84.5679	i-CD<3kD
				-0.723265	85.1852	i-CD<3kD
				-0.700251	85.8025	i-CD<3kD
				-0.639543	86.4197	i-CD<3kD
				-0.629021	87.037	i-CD<3kD
				-0.615395	87.6543	i-CD<3kD
				-0.59121	88.2716	i-CD<3kD
				-0.568427	88.8889	i-CD<3kD
				-0.555305	89.5062	i-CD<3kD
				-0.518939	90.1235	i-CD<3kD
				-0.518173	90.7407	i-CD<3kD
				-0.506614	91.358	i-CD<3kD
				-0.462704	91.9753	i-CD<3kD
				-0.455356	92.5926	i-CD<3kD
				-0.452779	93.2099	i-CD<3kD
				-0.43323	93.8272	i-CD<3kD
				-0.382319	94.4444	i-CD<3kD
				-0.370583	95.0617	i-CD<3kD
				-0.349435	95.679	i-CD<3kD
				-0.290782	96.2963	i-CD<3kD
				-0.0855054	96.9136	i-CD<3kD
				-0.0439434	97.5309	i-CD<3kD
				0.046814	98.1482	i-CD<3kD
				0.11292	98.7654	i-CD<3kD
				0.125476	99.3827	i-CD<3kD
				0.336305	100	i-CD<3kD

## Sheet: Fig 4
Fig 4a				Fig 4b							Fig 4c					Fig 4d																										Fig 4e					Fig 4f
	peak number	peak area		m/z	rt	0.5-d	1-d	4-d	8-d		0.5d	1d	4d	8d		node information								edge between substances					edge between substances and cell line					Correlation analysis between cell viability and community								The node ID of substance correlated cytotoxicity						0.5-d	1-d
0.5d	1107	739340		109.103	8.29286	-0.276477	1.14829	-1.21852	0.346712		100.958	100.076	100.077	100.077		node ID	m/z	rt	cell line	node type	community			node ID1	node ID2	pvalue	r		node ID	cell line	pvalue											HepG2	HeLa	HEK-293			HepG2	-1.14468	-0.321877
1d	1433	950454		109.102	22.6796	-0.50146	1.04335	0.598864	-1.14075		109.029	104.108	105.071	104.108		1	345.149	0.60643		2				1	341	0.000345307	0.999309		2	1440	0.0198504			community	HepG2	HeLa	HEK-293					2	1	2			HeLa	-1.10852	-0.52532
4d	1660	1.78953e+06		112.088	9.11255	-1.17419	1.24692	0.142266	-0.214993		109.102	105.035	109.102	105.071		2	217.104	0.893536		7	7			2	47	0.000999994	0.998		4	1440	0.045194			1	0.0426691	0.0235539	0.013186					4	2	3			HEK-293	-1.38771	0.0028822
8d	1886	1.73253e+06		116.082	7.4827	-1.25199	-0.359067	0.859571	0.751485		117.071	107.05	109.103	109.102		3	283.111	1.52199		6	2			2	127	0.000883581	0.998233		10	1440	0.0285232			2	0.0387578	0.00725316	0.0477994					10	3	8			Community 1	-1.31251	-0.213731
				117.058	7.9029	-1.10266	-0.578058	0.977458	0.703257		118.065	109.102	112.088	109.103		4	321.129	3.08386		4	4			2	315	0.000802358	0.998395		12	1440	0.0430182			3	0.081348	0.0407528	0.0446957					12	4	9			Community 2	-1.06563	-0.608947
				117.07	14.2293	-1.46359	0.217507	0.75389	0.492191		119.086	111.082	113.964	112.088		5	344.227	6.23263		2	4			2	377	0.0007243	0.998551		13	1440	0.0184821			4	0.0834573	0.0319273	0.09885					13	5	12			Community 3	-1.2232	-0.350007
				118.066	7.90322	-1.05571	-0.644153	0.963429	0.736438		122.097	112.088	115.965	114.093		6	388.252	8.63624		2	4			2	69	0.000577758	0.998844		15	1440	0.0361385			5	0.0688696	0.0312699	0.122354					15	6	15			Community 4	-0.877076	-0.81905
				122.097	13.1271	0.0143541	-1.39437	0.462714	0.917298		123.081	113.964	116.083	116.071		7	437.234	10.4782		2	3			2	299	0.000545029	0.99891		16	1440	0.0409789			6	0.0203369	0.0105719	0.0721123					16	7	16			Community 5	-0.713785	-0.975521
				123.081	13.2048	-1.06605	0.0334711	-0.298968	1.33155		124.965	115.965	116.972	116.082		8	459.277	11.9647		6	3			2	220	0.000530623	0.998939		18	1440	0.0475638			7	0.0123743	0.00256703	0.0174973					18	8	18			Community 6	-0.872051	-0.70208
				125.096	22.6799	-0.416771	1.43925	-0.85192	-0.170559		125.096	116.973	117.058	117.058		9	541.258	13.2253		6	3			2	252	0.000492055	0.999016		19	1440	0.0368638			8	0.118473	0.0923193	0.042574					19	9	19			Community 7	-1.17329	-0.379727
				128.082	7.38001	-1.21189	-0.408373	0.649015	0.971251		125.096	117.058	117.071	117.07		10	291.104	0.500639		4	2			2	363	0.000462	0.999075		24	1440	0.045112			9	0.0930469	0.0907094	0.0221276					24	10	22			Community 8	-1.39721	0.0882664
				129.07	19.451	-0.841428	-0.887737	0.797824	0.931342		130.065	117.071	117.071	117.071		11	351.104	0.645839		2	5			2	352	0.000439364	0.999121		30	1440	0.0334208			10	0.221065	0.167145	0.124136					30	11	24			Community 9	-1.45462	0.268279
				129.07	20.6677	-0.711129	-1.00809	0.850144	0.869078		130.065	118.066	117.96	118.066		12	379.156	0.935586		7	1			2	226	0.000426693	0.999147		35	1440	0.0447137			11	0.155017	0.0959996	0.221627					35	12	25
				130.098	9.11476	-1.13962	1.2765	0.108254	-0.245143		130.066	122.072	118.026	118.097		13	445.163	0.536369		4	6			2	301	0.000350324	0.999299		38	1440	0.0338159			12	0.145991	0.0767345	0.168363					38	13	26
				136.043	14.9091	-1.29094	-0.287631	0.74035	0.838224		136.087	122.097	118.066	119.05		14	423.182	1.30932		2	4			2	478	0.000342274	0.999315		40	1440	0.016827											40	14	27
				136.076	2.84294	-0.48917	-1.09964	0.414051	1.17476		139.075	123.081	122.072	120.056		15	423.182	1.8415		7	1			2	40	0.000330333	0.999339		41	1440	0.0184579											41	15	28
				139.076	22.6815	-0.239078	1.16265	-1.22487	0.301299		141.091	123.081	122.097	122.058		16	505.162	0.568024		7	2			2	213	0.000292427	0.999415		43	1440	0.0400238											43	16	29
				141.07	20.654	-0.492341	-1.17096	0.791748	0.871549		145.065	123.082	123.081	122.097		17	467.208	2.68559		2	4			2	41	2.87e-05	0.999943		47	1440	0.0284219											47	17	30
				145.065	14.2295	-1.45446	0.517846	0.76644	0.170171		145.108	123.117	123.081	123.08		18	533.215	0.639617		7	2			3	104	0.000860551	0.998279		48	1440	0.0208462											48	18	33
				145.076	8.24516	-1.06072	-0.621553	0.649396	1.03288		146.06	125.097	123.081	123.081		19	511.233	5.72142		7	1			3	112	0.000819111	0.998362		51	1440	0.0364884											51	19	35
				145.101	19.5565	-1.40832	0.801702	0.611471	-0.00485621		149.133	125.097	123.081	123.081		20	506.278	6.84446		2	3			3	18	0.000788395	0.998423		52	1440	0.011148											52	20	36
				145.109	7.38688	-1.18755	-0.460418	0.724418	0.923553		151.098	128.082	125.097	123.081		21	577.24	0.797293		2	4			3	160	0.000765626	0.998469		54	1440	0.0374799											54	21	37
				146.06	7.90646	-1.11165	-0.569709	0.955055	0.726309		151.148	128.145	128.082	123.081		22	555.259	8.06303		6	1			3	300	0.000748549	0.998503		56	1440	0.0361143											56	22	40
				146.092	0.447967	-0.789653	-0.837807	0.395272	1.23219		155.117	128.954	129.053	125.096		23	621.266	1.19925		2	2			3	355	0.000595898	0.998808		65	1440	0.0387002											65	23	41
				149.132	22.6795	-1.13635	0.700009	0.967669	-0.531327		155.154	130.065	129.07	127.086		24	594.329	9.74289		7	1			3	364	0.000576885	0.998846		66	1440	0.0418111											66	24	43
				149.133	15.1743	-1.1574	-0.512398	0.878356	0.791438		156.138	130.065	130.065	128.082		25	643.309	11.1025		6	3			3	477	0.000554439	0.998891		67	1440	0.0354383											67	25	45
				151.148	22.6803	-0.38841	0.233795	1.25683	-1.10221		156.138	130.066	130.066	128.954		26	352.686	12.2623		6	3			3	250	0.000550141	0.9989		68	1440	0.0435028											68	26	47
				153.128	13.8194	-1.15348	-0.173386	1.27952	0.0473475		156.138	130.066	130.066	129.052		27	726.407	13.2922		3	3			3	71	0.000451657	0.999097		69	1440	0.0270437											69	28	48
				155.154	13.4806	-1.17844	-0.478991	0.89317	0.764261		158.057	130.067	130.098	129.07		28	394.235	14.1591		6	3			3	45	0.000389349	0.999221		70	1440	0.0386667											70	29	50
				158.058	2.86557	-0.788065	-0.931016	0.728121	0.99096		158.093	130.098	130.16	129.07		29	418.727	14.9201		6	3			3	407	0.000313396	0.999373		73	1440	0.0475421											73	30	51
				158.092	0.487524	-0.479681	-1.00432	0.167499	1.31651		163.075	133.077	136.043	130.065		30	377.119	1.29445		7	1			3	303	0.000289194	0.999422		74	1440	0.00957023											74	31	52
				159.116	18.0637	-1.02828	-0.674472	0.713491	0.989266		165.088	136.044	136.076	130.065		31	361.146	2.03112		2	4			3	266	0.000198266	0.999603		76	1440	0.0139863											76	32	54
				163.075	14.2186	-1.28043	-0.165303	1.1024	0.34333		167.143	136.112	137.096	130.098		32	361.146	2.68619		2	4			3	288	0.000157044	0.999686		78	1440	0.00743889											78	34	56
				165.088	4.99061	0.499393	0.869899	0.0421285	-1.41142		167.143	137.109	137.107	136.043		33	405.171	0.770312		3				3	60	0.000140454	0.999719		81	1440	0.0475891											81	36	58
				167.07	7.67086	-1.42702	0.0714509	0.818696	0.536877		169.076	138.092	138.092	136.075		34	405.171	2.67388		2	4			4	14	0.000877796	0.998244		90	1440	0.0244552											90	38	59
				167.106	8.28483	-1.06048	0.500472	1.13677	-0.576765		169.086	138.092	139.076	136.076		35	449.197	7.19976		5	1			4	179	0.000698448	0.998603		91	1440	0.0273977											91	39	60
				167.143	16.7905	-1.36333	-0.115808	0.869921	0.609221		169.095	138.092	139.099	137.108		36	444.242	8.21515		6	3			4	200	0.000647122	0.998706		92	1440	0.0215327											92	40	61
				163.075	16.514	1.06946	-1.33204	-0.0227481	0.285328		171.099	139.076	140.144	138.092		37	493.223	9.23964		3	8			4	135	0.000635983	0.998728		94	1440	0.0478202											94	41	63
				167.143	22.5638	-1.05896	-0.144972	-0.150646	1.35458		172.095	139.098	140.959	139.076		38	488.267	10.0971		4	2			4	274	0.000359504	0.999281		95	1440	0.0220418											95	42	65
				168.138	13.1172	-0.592188	-0.920958	0.18371	1.32944		172.169	139.988	141.071	139.112		39	493.221	12.2866		2				4	559	0.000285782	0.999428		97	1440	0.0490804											97	43	66
				169.076	18.1709	-1.10388	0.763512	0.925358	-0.584992		173.164	140.143	141.091	140.143		40	274.125	1.25135		7	7			4	296	0.00028	0.99944		105	1440	0.0353096											105	44	67
				169.086	9.1986	-0.48525	1.07262	0.555287	-1.14266		174.543	141.091	142.159	140.959		41	318.151	2.41703		7	7			4	369	4.37e-06	0.999991		106	1440	0.0251979											106	45	68
				169.12	5.56173	-0.897319	-0.795631	0.592752	1.1002		177.127	145.065	144.113	141.07		42	362.177	5.21102		2	4			5	1007	0.000971629	0.998057		107	1440	0.00681828											107	46	69
				171.116	19.4626	-1.03905	-0.669026	0.937723	0.770356		177.127	145.076	145.065	141.091		43	341.117	0.44504		7	2			5	926	0.000848	0.998305		108	1440	0.0163013											108	47	70
				172.169	21.9568	-1.2852	-0.300804	0.787569	0.798438		178.085	145.077	145.077	141.092		44	385.144	0.547983		2	4			5	391	0.000707895	0.998584		110	1440	0.0297929											110	48	71
				173.078	0.60519	-0.154002	-1.35241	0.673723	0.832688		179.07	145.102	145.102	142.086		45	429.169	0.588712		6	2			5	1008	0.000618273	0.998763		111	1440	0.0490193											111	49	72
				176.07	6.5892	-0.613502	-1.05799	0.604109	1.06739		179.104	145.109	145.109	144.113		46	473.194	0.641944		2	2			5	148	0.000561772	0.998876		113	1440	0.043005											113	50	73
				176.104	3.58346	-0.981471	-0.736331	0.956653	0.761149		179.117	145.109	146.061	144.927		47	517.22	0.808667		7	1			5	472	0.000256564	0.999487		115	1440	0.0394527											115	51	74
				177.052	4.03978	-0.762655	-0.901177	0.498699	1.16513		181.093	146.06	147.081	145.065		48	605.271	2.74247		7	2			5	903	0.000203982	0.999592		125	1440	0.0376818											125	52	75
				177.089	13.187	-1.39252	0.777537	-0.0580437	0.673024		181.107	146.565	149.133	145.076		49	457.202	13.9494		2	3			5	462	3.2e-05	0.999936		127	1440	0.020725											127	53	76
				177.111	11.8286	-1.13541	-0.0886025	1.30262	-0.0786089		181.122	148.109	149.133	145.101		50	545.252	15.9085		6	1			6	134	0.000915776	0.998168		131	1440	0.0430645											131	54	78
				177.127	15.169	-1.28365	-0.257786	0.991843	0.549589		183.063	149.132	151.148	145.109		51	371.127	0.445282		7	2			6	128	0.000844202	0.998312		132	1440	0.0357531											132	55	80
				178.086	5.59983	-0.552069	0.322435	1.24727	-1.01763		185.115	150.092	151.148	146.06		52	365.119	1.06302		7	7			6	233	0.00082212	0.998356		133	1440	0.02622											133	56	81
				179.104	11.85	-1.07909	-0.622266	0.873333	0.828027		187.084	151.148	153.127	146.092		53	415.154	0.537858		2	4			6	434	0.000739971	0.99852		135	1440	0.0377405											135	57	82
				179.119	12.7926	0.334556	0.81033	0.315266	-1.46015		187.093	153.127	155.118	147.08		54	393.171	1.9235		7	1			6	261	0.000726404	0.998547		136	1440	0.0208542											136	60	83
				180.039	2.87243	-1.09711	-0.571466	0.637186	1.03139		189.051	155.118	155.154	148.076		55	459.179	0.563632		2	4			6	99	0.000646976	0.998706		147	1440	0.0391155											147	62	84
				180.074	0.452421	-1.09888	-0.521081	0.486879	1.13308		189.052	155.155	158.058	149.132		56	481.222	0.71303		7	1			6	438	0.000612604	0.998775		149	1440	0.0320444											149	63	85
				180.138	13.8544	-0.222437	-0.543229	-0.703974	1.46964		191.076	157.083	159.092	149.133		57	569.274	10.2498		2	2			6	351	0.000593838	0.998812		152	1440	0.0491113											152	64	86
				181.108	1.31696	-1.4819	0.705496	0.339046	0.437362		192.063	158.058	159.117	151.148		58	613.3	11.5856		3	3			6	278	0.000431456	0.999137		157	1440	0.0248177											157	65	87
				181.122	11.3503	-1.07407	-0.0154159	1.33615	-0.246669		192.101	159.117	160.108	153.128		59	657.324	12.7268		3	9			6	450	0.000375537	0.999249		158	1440	0.00615186											158	66	88
				183.116	20.6575	-1.27828	-0.312589	0.757525	0.83334		192.102	163.075	162.092	153.139		60	372.221	7.57302		6	2			6	427	0.000348449	0.999303		159	1440	0.036247											159	67	89
				183.135	15.7621	-1.46366	0.178714	0.632344	0.652605		192.137	163.123	163.076	155.154		61	416.247	9.87866		3	8			6	479	0.000296598	0.999407		163	1440	0.0453091											163	68	90
				185.153	16.7925	-1.2547	-0.339945	0.936472	0.658171		193.083	165.088	163.076	157.083		62	465.228	11.5664		2	3			6	463	0.00018516	0.99963		165	1440	0.0354081											165	69	92
				187.084	3.78164	-0.713015	-1.00655	0.861016	0.858552		193.083	167.143	163.149	158.058		63	548.324	14.1295		6	3			7	370	0.000954263	0.998091		173	1440	0.035022											173	70	94
				187.093	1.19848	-1.2902	-0.273405	0.643612	0.919995		193.158	167.143	165.088	158.092		64	597.303	15.1065		2	3			7	531	0.000878248	0.998244		176	1440	0.0393332											176	71	96
				187.144	13.5971	-1.48602	0.492996	0.663334	0.329688		194.15	169.076	167.07	159.092		65	229.104	1.25884		7	1			7	26	0.000747488	0.998505		177	1440	0.0378725											177	72	97
				188.068	0.717088	-0.615777	-1.08359	0.812862	0.886509		195.06	169.085	167.106	159.092		66	273.13	2.53641		7	2			7	28	0.000713588	0.998573		178	1440	0.0342993											178	73	98
				189.052	0.603257	0.159039	-1.42022	0.345631	0.915548		195.098	170.081	167.142	159.116		67	317.156	5.40205		7	1			7	63	0.000710629	0.998579		179	1440	0.0496258											179	74	100
				189.051	4.9388	-0.581389	-1.10288	0.9589	0.725368		195.099	171.099	167.143	160.107		68	356.227	8.10426		7	1			7	121	0.000660209	0.99868		180	1440	0.0302608											180	75	101
				191.068	4.5844	-1.4891	0.662939	0.382802	0.443356		195.099	172.17	167.143	162.092		69	400.252	10.1145		7	1			7	907	0.000587396	0.998825		181	1440	0.0395985											181	76	102
				192.062	2.78907	0.942223	-1.39422	0.407944	0.0440547		195.099	173.078	168.138	163.075		70	405.208	14.1094		7	1			7	170	0.000578356	0.998843		184	1440	0.017023											184	77	104
				192.101	5.60778	-0.591146	1.17022	0.456606	-1.03568		195.099	173.078	169.076	163.075		71	444.278	11.6977		6	3			7	25	0.000564861	0.99887		185	1440	0.0370739											185	78	106
				193.083	5.50414	-1.40829	0.0908796	0.923905	0.393509		195.137	175.119	169.086	164.107		72	488.304	12.737		6	1			7	1366	0.000545111	0.99891		187	1440	0.0409053											187	79	107
				193.083	4.9794	-1.19045	-0.438431	0.993278	0.635607		195.137	177.089	169.12	165.088		73	532.328	13.9397		7	2			7	49	0.00053724	0.998926		188	1440	0.00740328											188	81	108
				193.083	2.34368	-1.39745	0.136456	0.288827	0.972163		197.059	177.112	169.122	165.113		74	275.088	2.26428		7	6			7	459	0.000517	0.998966		189	1440	0.0149922											189	83	109
				193.158	23.3999	0.607027	-1.14907	1.03399	-0.49195		197.068	177.113	169.134	167.07		75	303.141	4.92145		6	1			7	444	0.000176021	0.999648		190	1440	0.0344486											190	84	110
				195.06	0.608492	-0.124513	-1.36641	0.690792	0.800135		197.1	177.127	171.063	167.106		76	319.115	5.54671		7	7			7	64	0.00014549	0.999709		193	1440	0.0492075											193	88	111
				195.099	4.29727	-0.736453	-0.710492	0.0504147	1.39653		197.1	178.084	171.063	167.106		77	347.167	0.716926		2	2			7	900	9.36e-05	0.999813		195	1440	0.00947911											195	89	112
				195.099	2.83303	0.16739	-1.27086	-0.0598575	1.16332		198.052	178.123	171.1	167.143		78	342.211	7.31007		7	7			8	9	0.000953722	0.998093		197	1440	0.0263995											197	90	113
				195.099	5.00905	-1.18442	-0.446636	0.999253	0.631798		198.957	178.124	171.117	167.143		79	347.166	7.80547		2	4			8	164	0.000876721	0.998247		200	1440	0.0363158											200	91	114
				195.137	15.1736	-1.38015	-0.0568323	0.890983	0.545997		199.093	178.134	172.17	167.143		80	342.211	8.32303		3	1			8	437	0.000863591	0.998273		202	1440	0.0385518											202	92	115
				195.137	22.5374	-1.21571	-0.42163	0.774967	0.862377		199.094	179.068	173.079	168.138		81	386.237	10.0054		7	1			8	114	0.000831714	0.998337		205	1440	0.00754227											205	93	116
				197.068	4.52556	-1.39444	-0.0537603	0.768959	0.679237		199.13	179.104	174.102	169.076		82	435.218	11.1654		3	8			8	71	0.000818524	0.998363		209	1440	0.0343285											209	94	117
				197.078	2.29226	-0.639775	-0.964427	0.369761	1.23444		200.067	179.104	176.07	169.086		83	430.263	11.7637		6	3			8	338	0.000816053	0.998368		211	1440	0.0182762											211	95	118
				197.1	5.89724	0.804072	-1.46135	0.297772	0.359509		200.067	179.118	176.104	169.12		84	474.288	13.1912		6	3			8	84	0.000797023	0.998406		213	1440	0.0216041											213	96	119
				198.052	6.58848	-0.966738	-0.756095	0.791914	0.930919		200.068	180.081	177.052	169.122		85	474.288	14.2138		3	8			8	440	0.000664185	0.998672		215	1440	0.0439258											215	97	120
				199.046	15.7479	-1.32142	-0.228729	0.770852	0.779301		201.071	180.081	177.089	169.133		86	523.271	15.3075		3	8			8	279	0.000607454	0.998785		217	1440	0.00331843											217	98	121
				199.094	3.66737	0.301882	-1.48072	0.693162	0.485671		201.072	180.138	177.112	169.133		87	243.119	2.43831		3	9			8	240	0.000583956	0.998832		219	1440	0.0307612											219	99	122
				199.093	1.2329	-1.48478	0.680725	0.335671	0.468379		201.109	181.083	177.127	171.1		88	331.172	8.13927		6	3			8	100	0.000576972	0.998846		220	1440	0.0261554											220	100	123
				199.13	9.27798	-1.31498	-0.0674507	1.08537	0.297061		201.123	181.083	178.086	171.113		89	326.216	12.2744		6	3			8	167	0.000531251	0.998937		221	1440	0.0364977											221	103	124
				199.13	8.1254	-1.01681	-0.657567	1.09404	0.580331		202.179	181.084	178.123	171.116		90	375.198	10.2464		7				8	26	0.000507577	0.998985		223	1440	0.0387594											223	104	125
				199.132	11.3729	-0.765998	1.47122	-0.346297	-0.358928		202.216	181.084	179.07	172.073		91	370.242	11.1963		4	2			8	250	0.000460404	0.999079		224	1440	0.0399446											224	105	127
				200.068	5.59816	-0.321485	-0.187369	1.4232	-0.914349		203.105	181.108	179.105	172.169		92	419.224	11.9346		7	2			8	203	0.000451443	0.999097		225	1440	0.0474795											225	106	131
				201.088	11.1826	-0.633154	-1.01666	0.505087	1.14473		204.101	181.123	179.118	172.55		93	395.186	1.27279		2	4			8	342	0.000445	0.99911		226	1440	0.025925											226	107	132
				201.109	2.79412	0.507814	-1.49983	0.513012	0.479006		205.119	183.136	180.04	173.078		94	395.187	2.81514		7	1			8	420	0.000433718	0.999133		231	1440	0.0208618											231	108	133
				201.123	12.783	-1.13987	-0.482801	1.08617	0.536498		206.065	185.114	180.074	173.078		95	439.213	6.019		4	6			8	89	0.00042678	0.999146		232	1440	0.0123879											232	110	136
				202.179	22.8831	-1.20902	-0.269905	0.308305	1.17062		207.098	185.114	181.108	174.102		96	434.258	7.53755		6	1			8	160	0.000329226	0.999342		236	1440	0.0155848											236	111	137
				202.216	33.0236	0.867995	0.698423	-0.267477	-1.29894		207.099	185.115	181.122	176.07		97	483.238	8.4024		7	1			8	166	0.000316622	0.999367		237	1440	0.0221492											237	112	138
				203.088	0.576283	0.3544	-1.49226	0.5788	0.559061		207.099	185.115	182.154	176.104		98	483.237	9.51314		6	3			8	458	0.000263671	0.999473		239	1440	0.0381666											239	113	139
				203.106	21.5805	0.590383	-0.387125	1.01213	-1.21539		207.122	185.115	183.117	176.118		99	527.264	8.29532		2	4			8	155	0.000259376	0.999481		242	1440	0.0457584											242	114	141
				205.119	15.785	-1.45515	0.145724	0.699517	0.609906		207.135	185.115	183.137	177.052		100	527.264	10.0947		6	3			8	286	0.000258568	0.999483		243	1440	0.00561062											243	115	143
				205.119	16.6282	-1.17286	-0.471659	0.979906	0.664616		208.133	185.153	183.149	177.089		101	527.263	11.0809		3	8			8	112	0.000257296	0.999485		244	1440	0.00711279											244	116	144
				205.155	17.0881	-1.4567	0.331538	0.822491	0.302673		208.145	187.094	184.169	177.111		102	571.289	11.4724		3	3			8	245	0.000243794	0.999512		247	1440	0.048756											247	118	146
				206.026	13.8379	-1.49514	0.398452	0.595389	0.5013		209.054	187.144	185.114	177.127		103	571.289	12.3874		2	3			8	350	0.00024	0.99952		248	1440	0.0442209											248	119	147
				206.089	0.691001	-0.913685	-0.787322	0.628477	1.07253		209.054	188.068	185.153	178.086		104	610.36	12.6325		6	3			8	83	0.000238764	0.999522		249	1440	0.0497941											249	120	149
				206.114	13.7133	-0.950128	-0.756125	0.666201	1.04005		209.113	189.052	187.084	179.068		105	659.342	13.6331		4	2			8	234	0.000234293	0.999531		251	1440	0.0437587											251	121	150
				207.122	8.0168	-1.27637	-0.299579	0.928207	0.647741		209.114	189.127	187.087	179.079		106	291.141	1.20315		7				8	36	0.000188148	0.999624		252	1440	0.0158596											252	122	152
				207.135	16.788	-1.31658	-0.238652	0.789499	0.765734		209.114	190.086	187.094	179.104		107	335.167	2.30815		7	6			8	280	0.000112287	0.999775		253	1440	0.0401354											253	123	153
				209.055	2.15581	-0.606904	-1.06386	0.607199	1.06357		209.114	190.087	187.144	179.119		108	335.167	5.12963		7	7			8	29	2.22e-05	0.999956		254	1440	0.00436415											254	125	155
				209.115	9.38929	0.446889	1.05599	-0.224257	-1.27862		209.152	191.069	188.068	180.039		109	379.192	5.01318		3	9			8	287	6.17e-06	0.999988		256	1440	0.0417687											256	126	156
				209.115	8.15651	0.423736	-0.208689	1.06588	-1.28093		209.153	191.076	189.051	180.074		110	379.192	5.96043		7	1			9	26	0.000999435	0.998001		257	1440	0.0345559											257	127	157
				209.153	23.4503	-0.928466	-0.567766	1.33813	0.1581		209.153	191.103	189.052	180.075		111	379.193	8.01589		7	1			9	280	0.000983673	0.998033		260	1440	0.00177992											260	128	158
				209.153	23.9921	-0.547991	-0.225549	1.47066	-0.697124		211.093	191.104	189.09	180.138		112	423.218	7.69789		6	3			9	286	0.000982677	0.998035		263	1440	0.000263346											263	129	159
				211.047	4.54599	-1.14899	-0.457596	0.503398	1.10319		211.093	191.105	189.127	181.108		113	418.263	8.45342		7	1			9	245	0.000906709	0.998187		264	1440	0.0355612											264	130	160
				211.093	4.97918	-0.188569	-1.2751	1.09748	0.366187		211.094	192.102	191.069	181.121		114	418.262	10.013		6	3			9	294	0.000904697	0.998191		267	1440	0.0364888											267	131	161
				211.094	2.31975	-0.810073	-0.791069	0.333579	1.26756		211.132	192.102	191.07	181.122		115	462.288	10.2995		7	1			9	208	0.000883497	0.998233		270	1440	0.00938721											270	132	162
				211.093	4.3163	0.563746	-1.10164	-0.544661	1.08256		211.134	192.138	191.104	182.153		116	483.217	11.6329		6	3			9	172	0.000732056	0.998536		272	1440	0.0265165											272	133	163
				211.132	13.4727	-0.92051	-0.781565	1.06701	0.635064		211.168	193.084	191.155	183.052		117	511.27	11.7399		3	3			9	29	0.000690124	0.99862		273	1440	0.0236705											273	134	164
				211.169	21.6127	-1.11803	-0.418513	1.21234	0.324201		213.088	193.105	191.18	183.116		118	506.314	12.9647		6	3			9	84	0.000583218	0.998834		276	1440	0.0239217											276	135	166
				213.041	4.53007	-1.35014	-0.160932	0.686399	0.824672		213.104	193.158	192.063	183.135		119	555.295	13.3954		6	1			9	329	0.000543	0.998914		281	1440	0.0468723											281	136	167
				213.062	21.201	-1.43514	0.0675907	0.70275	0.664797		213.109	194.117	192.102	183.149		120	550.339	14.0892		6	3			9	118	0.00048712	0.999026		282	1440	0.0271119											282	137	168
				213.075	5.92242	-0.0137733	-0.46871	-0.912822	1.39531		213.109	195.098	193.083	184.169		121	594.365	14.4414		6	3			9	89	0.000483363	0.999033		283	1440	0.0303139											283	138	170
				213.088	19.5586	-1.09387	-0.522421	1.14306	0.473223		213.145	195.099	193.083	185.114		122	599.32	15.0173		6	3			9	36	0.000475326	0.999049		289	1440	0.0447133											289	140	171
				213.11	2.71476	-0.535002	-1.12648	1.01038	0.651103		213.147	195.099	193.12	185.153		123	638.391	15.3093		6	3			9	393	0.000475226	0.99905		291	1440	0.0493362											291	141	172
				213.109	4.55947	-1.48132	0.709915	0.34002	0.431387		213.148	195.099	193.158	185.164		124	682.418	16.0365		3	8			9	138	0.000438414	0.999123		292	1440	0.039881											292	142	177
				213.146	10.0837	-1.48249	0.579379	0.2802	0.622914		214.119	195.138	195.06	186.136		125	245.099	0.422338		7	1			9	98	0.000367216	0.999266		296	1440	0.0490927											296	143	178
				213.148	13.9715	-1.33874	-0.0520112	1.04031	0.350441		215.088	195.138	195.098	187.047		126	289.124	0.426667		2	5			9	164	0.000364999	0.99927		297	1440	0.0488315											297	145	180
				213.148	15.1676	-1.32689	-0.167047	0.965521	0.528417		215.088	196.096	195.099	187.084		127	355.133	0.537875		7	7			9	345	0.000329	0.999342		299	1440	0.0139163											299	146	181
				213.148	22.5216	-0.078347	0.43907	-1.34998	0.989258		215.125	196.169	195.099	187.086		128	377.176	0.643989		2	4			9	166	0.000318972	0.999362		300	1440	0.0492291											300	147	182
				213.148	17.4077	-1.21338	-0.404927	0.973927	0.644375		215.126	197.068	195.122	187.093		129	443.185	0.618617		2	4			9	440	0.00031018	0.99938		301	1440	0.0214328											301	148	183
				213.196	13.894	-0.801959	-0.763662	0.259313	1.30631		216.083	197.097	195.138	187.111		130	465.229	0.744607		2	2			9	437	0.000285677	0.999429		302	1440	0.0432827											302	149	184
				214.142	14.2851	-0.664982	0.558407	1.11166	-1.00508		217.103	199.046	195.138	187.144		131	321.15	1.3512		7	1			9	487	0.000285413	0.999429		304	1440	0.0417016											304	151	186
				215.079	2.34368	-1.35559	-0.111086	0.540365	0.926308		218.107	199.093	196.094	188.068		132	365.177	3.65488		7	2			9	167	0.000268277	0.999463		308	1440	0.0304577											308	152	187
				215.088	1.1434	-0.653843	0.501926	1.15044	-0.998523		219.122	199.093	196.094	188.2		133	425.176	5.971		7	2			9	338	0.000163	0.999674		309	1440	0.037308											309	153	189
				216.137	23.0267	-0.466127	-0.367279	-0.655805	1.48921		221.114	199.13	196.17	189.051		134	404.248	6.72076		2	4			9	284	0.000149502	0.999701		310	1440	0.0456708											310	154	190
				217.056	15.7492	-1.24724	-0.363504	0.718687	0.892053		221.114	199.132	197.068	189.052		135	448.273	8.91326		4	2			9	114	8.21e-05	0.999836		313	1440	0.036883											313	155	194
				217.104	0.893536	-0.702894	-1.01503	0.857202	0.860726		221.115	199.18	197.1	189.09		136	513.227	10.1735		7	2			9	100	4.93e-05	0.999901		315	1440	0.0254359											315	156	195
				219.064	7.57699	-0.90626	-0.811591	1.0081	0.709752		221.115	200.068	197.101	189.101		137	557.253	11.5801		6	1			9	120	3.77e-05	0.999925		316	1440	0.0340442											316	157	197
				221.115	9.26022	-1.24311	0.292809	1.15243	-0.202133		221.115	201.123	198.053	189.127		138	580.35	12.7826		6	3			10	320	0.000949491	0.998101		317	1440	0.0412422											317	158	202
				221.114	12.1333	-0.984119	-0.736708	0.796584	0.924243		221.116	203.067	198.149	191.068		139	304.149	13.0999		3				10	356	0.00085	0.9983		320	1440	0.0276988											320	159	204
				221.114	11.3763	-1.26716	-0.309928	0.62326	0.95383		221.16	203.106	199.046	191.103		140	629.331	13.8054		2	2			10	344	0.000830986	0.998338		321	1440	0.00770908											321	160	205
				221.115	8.32983	0.0354408	0.454337	0.911048	-1.40083		222.049	204.138	199.093	191.104		141	673.356	14.686		6	3			10	197	0.000716	0.998569		326	1440	0.0487822											326	164	206
				221.123	14.3284	-1.1741	-0.453334	0.599593	1.02784		222.049	207.099	199.094	191.104		142	717.382	15.4195		2	3			10	105	0.000677685	0.998645		327	1440	0.0372038											327	165	207
				222.049	2.87219	-0.418569	1.25972	0.244314	-1.08546		222.148	207.099	199.13	191.155		143	389.722	16.0711		6	3			10	48	0.000640465	0.998719		330	1440	0.0348948											330	166	208
				222.049	5.59894	-0.919449	1.34701	0.138915	-0.566472		223.129	207.123	199.13	191.179		144	414.214	16.6233		3	8			10	92	0.000507323	0.998985		336	1440	0.0466861											336	167	209
				223.13	10.3141	-1.36402	-0.0849295	0.521349	0.927598		223.13	207.136	199.131	192.062		145	319.135	0.426667		2	5			10	283	8.15e-05	0.999837		337	1440	0.0282009											337	168	210
				223.13	11.8571	-1.01054	-0.687935	1.02692	0.671556		223.166	209.054	199.132	192.099		146	319.135	1.37417		6	1			11	145	0.000606	0.998787		339	1440	0.0290548											339	169	211
				223.149	5.90926	-1.118	0.024309	-0.211911	1.3056		223.167	209.114	199.133	192.099		147	363.161	0.532717		7	2			11	323	0.000182633	0.999635		340	1440	0.0311776											340	170	212
				223.167	20.8824	-1.30656	-0.242621	0.905103	0.644075		224.094	209.114	199.17	192.101		148	407.187	0.566452		2	4			11	413	0.000182394	0.999635		344	1440	0.0381589											344	172	213
				223.169	18.2029	-1.49682	0.434792	0.473924	0.588107		225.146	209.115	200.068	193.082		149	451.212	8.51093		7	1			11	199	5.6e-05	0.999888		346	1440	0.0479516											346	173	215
				224.094	15.7502	-0.958362	-0.766034	0.925306	0.799089		226.14	209.115	200.068	193.083		150	490.282	10.3055		3	1			11	175	4.81e-05	0.999904		348	1440	0.0286748											348	174	217
				224.161	22.8849	-1.20646	-0.35392	0.462544	1.09784		226.179	209.115	200.104	193.083		151	495.238	11.712		2	3			11	389	3.54e-05	0.999929		352	1440	0.0167237											352	175	219
				225.089	21.5701	0.0171988	-1.41931	0.734903	0.667212		227.126	209.152	201.102	193.083		152	495.238	12.271		7	1			11	446	2.41e-05	0.999952		353	1440	0.013871											353	176	220
				225.108	4.96003	-0.85504	-0.321081	1.4466	-0.270479		227.162	209.153	201.109	193.12		153	534.308	11.7734		6	3			12	19	0.000917691	0.998165		355	1440	0.0478216											355	177	221
				225.146	18.6588	-1.30646	-0.151557	1.05094	0.407082		227.163	209.154	201.123	193.158		154	416.283	8.64062		2	2			12	253	0.000880636	0.998239		356	1440	0.0196861											356	178	223
				225.146	11.517	-1.02278	1.20449	-0.584127	0.402415		227.163	210.114	201.127	195.06		155	460.309	10.4882		6	3			12	442	0.000832303	0.998335		358	1440	0.0161907											358	179	224
				225.195	13.5423	-1.0701	-0.629368	0.763988	0.935476		229.104	211.093	201.139	195.099		156	504.335	11.9662		6	1			12	361	0.000830064	0.99834		359	1440	0.0233727											359	180	225
				226.179	19.1971	-0.570368	1.32302	0.189819	-0.942474		229.104	211.094	202.216	195.099		157	187.093	1.19848		7	1			12	15	0.000754615	0.998491		360	1440	0.0360278											360	181	226
				227.079	8.4255	-1.13122	-0.411343	1.19636	0.3462		229.14	211.132	203.106	195.099		158	231.12	2.33527		7				12	194	0.000737334	0.998525		361	1440	0.0420242											361	184	227
				227.079	7.81604	-0.595853	-1.09108	0.969226	0.717708		229.14	211.132	205.119	195.099		159	291.119	4.96187		7	1			12	248	0.000637854	0.998724		363	1440	0.0156511											363	185	228
				227.161	16.7917	-1.18461	-0.445886	1.00047	0.630031		229.141	211.169	205.12	195.099		160	314.216	7.90345		6	3			12	125	0.000590708	0.998819		365	1440	0.0147967											365	187	229
				227.161	17.8374	-1.21262	-0.409198	0.964127	0.657694		229.19	212.104	205.154	195.137		161	336.201	9.13222		3	3			12	187	0.000514054	0.998972		369	1440	0.046008											369	188	232
				227.163	21.4102	-1.40722	0.0234151	0.867588	0.516216		230.209	213.043	206.027	195.137		162	385.181	11.0178		3	1			12	255	0.000405	0.999189		372	1440	0.040664											372	189	234
				227.163	20.4024	-0.99296	-0.728496	0.889166	0.832291		231.066	213.088	206.089	196.094		163	385.18	11.6629		5				12	115	0.000295141	0.99941		373	1440	0.0123479											373	190	235
				227.163	22.5206	-1.18189	-0.472087	0.748028	0.905945		231.119	213.108	206.115	196.094		164	429.206	12.5252		6	3			12	441	0.000293559	0.999413		374	1440	0.0362019											374	191	236
				229.047	5.88644	-0.432826	-1.20693	0.743734	0.896019		231.135	213.109	207.122	196.095		165	295.114	8.8233		4	2			12	54	0.000278632	0.999443		375	1440	0.0453343											375	192	237
				229.104	1.25884	-1.4006	-0.0223479	0.598728	0.824222		231.135	213.11	207.136	197.068		166	339.14	10.9969		6	3			12	326	0.00023255	0.999535		377	1440	0.0238635											377	193	241
				229.104	5.75583	0.473785	-0.246192	1.04573	-1.27333		232.094	213.145	207.607	197.078		167	383.165	12.7148		6	3			12	152	0.000226842	0.999546		380	1440	0.0492448											380	194	242
				229.119	19.4535	-1.09694	-0.598137	0.813589	0.88149		232.122	213.146	208.058	197.1		168	422.236	14.1108		6	3			12	181	7.39e-05	0.999852		383	1440	0.0227127											383	195	243
				229.14	12.3359	-1.05992	-0.645966	0.806752	0.899135		232.19	213.148	208.133	197.1		169	471.218	15.2031		2	4			13	365	0.000703768	0.998592		388	1440	0.0117974											388	196	244
				229.14	12.9482	-1.24847	0.774422	-0.366811	0.840859		233.076	213.148	209.055	197.152		170	353.156	14.4846		6	3			13	399	0.000488353	0.999023		394	1440	0.0451839											394	197	245
				229.154	14.1987	-1.14248	-0.53556	0.8366	0.841439		233.076	213.148	209.077	197.153		171	397.181	15.7503		3	8			13	95	0.000401189	0.999198		396	1440	0.0324493											396	198	246
				230.175	15.1724	-1.44731	0.131695	0.551698	0.763919		233.097	213.149	209.114	198.052		172	441.207	16.7143		6	1			13	359	0.000366985	0.999266		398	1440	0.0258392											398	199	247
				231.099	11.8537	-0.943358	-0.729774	1.13474	0.538389		233.103	213.184	209.115	198.149		173	146.092	0.447967		4	6			13	422	3.12e-06	0.999994		399	1440	0.0152417											399	200	248
				231.12	2.33527	-1.06447	-0.269565	-0.0054485	1.33948		233.114	213.195	209.115	199.046		174	279.09	5.80764		2	5			14	369	0.000860009	0.99828		404	1440	0.00599781											404	201	250
				231.134	23.3435	-0.284324	-0.56957	1.48293	-0.629032		233.15	214.086	209.128	199.093		175	311.107	0.411655		2	5			14	325	0.000740056	0.99852		405	1440	0.0378745											405	202	251
				232.094	5.60296	-0.606141	0.206928	1.31989	-0.920681		233.151	214.119	209.151	199.094		176	326.154	0.582431		4	2			14	392	0.000566437	0.998867		406	1440	0.044216											406	203	252
				232.122	22.4524	-1.11151	0.610661	-0.545262	1.04611		234.051	214.119	209.153	199.13		177	328.232	11.1397		7	1			14	559	0.000284025	0.999432		409	1440	0.0389946											409	205	253
				233.078	0.904629	-1.37444	0.146269	0.20461	1.02356		234.115	214.144	209.153	199.13		178	344.167	12.2749		7	2			14	179	4e-05	0.99992		411	1440	0.0230823											411	208	254
				233.097	5.60878	-0.520711	0.317183	1.24359	-1.04006		235.093	215.078	211.047	199.13		179	361.181	1.07421		4	4			14	44	1.43e-05	0.999971		414	1440	0.0296694											414	209	255
				233.114	13.4825	-1.40615	-0.00906369	0.8107	0.604511		235.13	215.088	211.093	199.132		180	369.149	0.697292		7	1			15	54	0.000849	0.998302		415	1440	0.0241571											415	211	256
				233.15	24.3148	0.455719	0.342554	0.686303	-1.48458		235.13	215.089	211.094	200.068		181	394.205	9.65448		7	1			15	181	0.000501146	0.998998		422	1440	0.0181576											422	213	257
				234.115	14.9016	-1.26022	-0.340682	0.715829	0.885077		235.13	215.125	211.094	201.088		182	411.159	1.33336		3	8			15	65	0.000242018	0.999516		428	1440	0.033071											428	214	258
				234.206	19.6716	0.300286	-1.48516	0.625482	0.559387		236.969	215.13	211.129	201.102		183	421.145	0.724228		3	3			15	177	0.000135452	0.999729		439	1440	0.00768184											439	215	259
				235.069	4.47077	-1.04323	-0.621609	0.568385	1.09645		237.072	216.096	211.132	201.109		184	427.153	0.632339		7				15	115	0.00011863	0.999763		441	1440	0.0483915											441	217	260
				235.093	3.7413	-0.0654283	-1.39101	0.718244	0.738196		237.109	216.441	211.133	201.123		185	439.177	0.71589		4	2			15	125	1.78e-05	0.999964		443	1440	0.0484422											443	218	263
				235.13	20.9337	-1.03426	-0.491418	1.27517	0.250507		237.109	217.104	211.133	201.127		186	441.168	0.63516		3	9			16	308	0.000903413	0.998193		445	1440	0.0177716											445	219	264
				235.13	22.5269	-1.09088	-0.602505	0.765495	0.927891		237.109	217.105	211.169	201.138		187	446.296	10.4835		7	1			16	300	0.000854992	0.99829		447	1440	0.0271438											447	220	265
				235.13	15.1746	-1.34548	-0.173717	0.812152	0.707045		237.109	217.105	212.167	201.159		188	447.121	1.88802		4				16	409	0.000854609	0.998291		448	1440	0.0271986											448	221	266
				237.072	2.87967	0.993216	0.364244	-1.37137	0.0139104		237.11	218.078	213.074	202.179		189	447.228	2.04151		7	2			16	219	0.00075952	0.998481		451	1440	0.0141473											451	222	270
				237.109	5.91297	-0.0650532	-1.38412	0.602254	0.846919		237.182	219.1	213.074	202.216		190	451.08	0.509263		7	1			16	225	0.000726262	0.998547		456	1440	0.00735566											456	223	271
				237.109	4.04954	-0.984051	-0.708656	0.62633	1.06638		237.183	220.091	213.088	203.088		191	451.153	0.66065		2	2			16	132	0.000683254	0.998633		457	1440	0.0452329											457	224	273
				237.109	13.1873	-1.32088	1.09966	0.00680732	0.214417		238.177	221.114	213.109	203.106		192	453.191	1.28664		2	3			16	375	0.000642443	0.998715		461	1440	0.0414883											461	225	276
				237.109	11.3246	0.211921	1.09952	0.00994208	-1.32138		239.124	221.114	213.11	205.119		193	477.238	5.00875		4	2			16	303	0.000613875	0.998772		464	1440	0.0454301											464	226	277
				237.184	21.9298	-1.43354	0.322806	0.889953	0.22078		239.125	221.115	213.146	205.119		194	479.206	0.910101		6	1			16	18	0.000602793	0.998794		468	1440	0.0403777											468	229	280
				238.044	0.532717	-0.967877	-0.75759	0.880798	0.844669		239.125	221.115	213.147	205.12		195	483.202	1.09246		7	7			16	396	0.000564	0.998871		470	1440	0.0162799											470	230	284
				239.038	15.7538	-1.32174	-0.227726	0.793475	0.755995		239.125	221.115	213.148	205.155		196	495.202	1.3266		2	4			16	223	0.000557926	0.998884		471	1440	0.0411303											471	231	286
				239.124	2.52207	-1.2795	-0.302035	0.893276	0.688262		239.126	221.123	213.148	206.026		197	145.076	8.24516		7	2			16	428	0.000531025	0.998938		473	1440	0.0285273											473	232	287
				239.125	8.40502	-1.2461	0.034273	1.20248	0.00934449		239.149	223.093	213.148	206.089		198	117.058	7.9029		2	2			16	485	0.000477818	0.999044		474	1440	0.0230092											474	233	288
				239.125	12.4049	-1.07268	-0.578602	0.550679	1.1006		240.072	223.094	213.148	206.114		199	198.052	6.58848		2	5			16	355	0.000455311	0.999089		478	1440	0.0151972											478	234	289
				239.124	4.05857	-0.869138	-0.749046	0.3765	1.24168		240.09	223.095	213.184	207.099		200	159.116	18.0637		4	2			16	43	0.000313044	0.999374		481	1440	0.0285009											481	235	291
				239.125	11.4952	-1.28513	0.296125	1.11566	-0.126658		240.098	223.13	213.184	207.122		201	171.116	19.4626		2	2			16	406	0.000300727	0.999399		483	1440	0.027422											483	236	292
				239.148	7.80138	-1.17397	-0.485672	0.763815	0.895826		241.065	223.13	213.196	207.135		202	183.116	20.6575		7	1			16	468	0.000271277	0.999457		484	1440	0.0158518											484	237	293
				240.072	15.7529	-1.33994	-0.187873	0.730983	0.796827		241.103	223.166	214.143	207.606		203	193.083	4.9794		2	3			16	461	0.000201288	0.999597		485	1440	0.0350271											485	238	294
				240.098	14.8998	-0.663167	-1.01508	1.08565	0.592597		241.133	223.167	214.191	208.057		204	193.083	5.50414		3	8			16	360	0.000171811	0.999656		486	1440	0.0199169											486	239	295
				241.046	11.3305	-1.25627	0.860288	0.747214	-0.351233		241.14	223.169	215.079	208.132		205	227.163	22.5206		7	7			16	372	0.000138784	0.999722		492	1440	0.0428322											492	240	297
				241.104	4.97135	-1.07887	-0.616163	0.748031	0.947007		241.141	224.095	215.08	209.055		206	195.137	15.1736		3	8			16	147	2.28e-05	0.999954		493	1440	0.0489152											493	242	299
				241.119	20.6592	-0.937477	-0.791469	0.871107	0.857838		241.177	224.109	215.089	209.078		207	227.163	21.4102		3	8			17	233	0.000904921	0.99819		494	1440	0.0329326											494	243	300
				241.133	17.8791	-1.26203	-0.34258	0.83792	0.766689		242.153	225.088	215.105	209.115		208	241.133	17.8791		6	1			17	93	0.000902229	0.998196		495	1440	0.00997814											495	244	301
				241.14	18.8403	-1.30873	-0.248269	0.860493	0.696511		243.06	225.11	215.125	209.115		209	283.143	15.2985		7	2			17	196	0.000883321	0.998233		538	1440	0.0290412											538	245	302
				241.14	17.0396	-1.32949	-0.1034	1.02884	0.40405		243.086	225.11	215.127	209.128		210	298.165	14.1915		3	8			17	371	0.000882	0.998237		559	1440	0.0458003											559	246	303
				241.176	20.1466	-1.21774	-0.397968	0.971397	0.644307		243.119	225.146	215.138	209.151		211	313.198	25.1909		7				17	385	0.000867931	0.998264		743	1440	0.00611823											743	247	304
				242.106	15.7576	-0.657049	-1.0436	0.721726	0.978925		243.12	225.146	215.175	209.151		212	369.187	20.3773		3	3			17	57	0.000830995	0.998338		1093	1440	0.0222163											1093	248	305
				243.083	0.476144	-1.17909	-0.44257	0.588377	1.03329		244.057	225.146	216.099	209.152		213	289.161	9.80431		7	7			17	466	0.000749718	0.998501		1338	1440	0.0202731											1338	249	306
				243.087	13.0836	-1.20423	1.18819	0.270618	-0.254575		244.226	225.147	216.138	209.153		214	201.088	11.1826		2	5			17	77	0.000724484	0.998551		1355	1440	0.0450224											1355	250	307
				243.119	2.43831	-1.4826	0.281674	0.573659	0.627269		245.132	225.195	217.056	209.153		215	172.169	21.9568		7	1			17	402	0.000686905	0.998626		1430	1440	0.0186286											1430	251	308
				243.119	7.11208	-1.46964	0.767476	0.303027	0.399138		247.11	226.179	217.084	211.047		216	267.145	22.5759		0				17	285	0.000581377	0.998837		1	1441	0.0422573												252	309
				244.058	4.2491	0.794698	0.928299	-0.96723	-0.755767		247.114	227.126	217.104	211.093		217	202.179	22.8831		7	7			17	450	0.000534265	0.998931		2	1441	0.00369637												253	310
				244.093	11.6675	-1.10666	-0.584187	0.893145	0.7977		247.13	227.164	218.076	211.093		218	255.191	22.8604		2	3			17	278	0.000430877	0.999138		3	1441	0.0193474												254	311
				245.099	0.422338	-1.38608	-0.0660524	0.625931	0.826207		248.067	227.164	218.079	211.094		219	271.151	17.6119		7	1			17	324	0.000373961	0.999252		4	1441	0.0103615												255	312
				245.124	0.526015	0.990262	-0.219431	0.5295	-1.30033		249.109	227.164	218.118	211.094		220	271.151	16.9975		7	1			17	23	0.000349512	0.999301		5	1441	0.048624												256	313
				245.132	5.89973	-0.480035	-1.14162	0.535685	1.08597		249.109	229.103	219.065	211.129		221	287.124	13.9923		7	2			17	128	0.000233567	0.999533		6	1441	0.0334186												257	314
				245.135	5.16893	-0.917098	-0.665314	0.3094	1.27301		249.124	229.104	219.099	211.132		222	258.082	15.7437		2	2			17	379	0.000192405	0.999615		7	1441	0.0487725												260	315
				245.148	27.9996	0.139138	-1.20816	-0.154533	1.22356		249.145	229.119	219.1	211.169		223	269.135	13.4166		7	2			17	134	0.000125416	0.999749		8	1441	0.0301187												261	316
				246.074	3.97177	-0.568002	-1.11883	0.80537	0.881461		249.145	229.14	219.107	212.107		224	225.195	13.5423		7	2			17	357	0.000103	0.999793		9	1441	0.0304666												262	317
				247.115	1.13824	0.286859	0.969886	0.142125	-1.39887		249.171	229.141	220.093	212.168		225	345.13	12.2685		7	1			17	328	9.45e-05	0.999811		10	1441	0.00388634												263	318
				247.118	4.39103	-0.588509	1.46986	-0.669568	-0.211781		250.107	229.141	221.078	213.041		226	128.082	7.38001		7	1			17	460	7.79e-05	0.999844		11	1441	0.0252811												264	320
				247.13	21.8958	-1.32564	-0.201933	0.896403	0.631167		251.089	230.107	221.114	213.062		227	183.135	15.7621		3	9			17	42	6.84e-05	0.999863		12	1441	0.0308099												266	322
				248.068	5.59876	-0.677314	0.68858	1.01099	-1.02225		251.095	230.175	221.115	213.075		228	276.143	22.4398		3	1			18	405	0.000972	0.998056		13	1441	0.00908898												267	326
				249.109	8.31512	-1.20524	-0.425627	0.950295	0.680571		251.095	231.084	221.115	213.088		229	213.148	15.1676		6	1			18	51	0.000965405	0.998069		14	1441	0.0150158												268	327
				249.108	9.21669	-0.279703	0.888367	0.682413	-1.29108		251.124	231.115	221.115	213.109		230	227.163	20.4024		2	3			18	132	0.000903794	0.998192		15	1441	0.0300436												269	329
				249.126	9.24991	-1.31386	-0.244226	0.766801	0.791287		251.125	231.12	221.115	213.109		231	504.352	8.85583		4	2			18	268	0.000845127	0.99831		16	1441	0.0108773												270	333
				249.145	20.4118	-1.26502	-0.259364	1.05423	0.470157		251.147	231.124	221.124	213.11		232	504.351	10.2447		7	7			18	477	0.000834789	0.99833		17	1441	0.0208295												272	334
				249.145	21.842	-1.17358	-0.485894	0.8993	0.760177		251.16	231.135	221.151	213.146		233	176.104	3.58346		2	4			18	397	0.000806	0.998389		18	1441	0.0128625												273	338
				250.083	2.80414	-0.464857	-1.18717	0.755519	0.896508		251.197	231.136	222.05	213.147		234	233.114	13.4825		6	3			18	147	0.000753432	0.998493		19	1441	0.0219317												274	339
				251.088	5.81987	-0.329871	-1.26357	0.684819	0.908624		253.104	231.159	222.05	213.148		235	247.13	21.8958		6	3			18	364	0.000668393	0.998663		20	1441	0.0402709												276	343
				251.094	22.5246	-0.920409	-0.496216	0.0362998	1.38033		253.104	232.094	222.149	213.148		236	309.13	15.8043		7				18	409	0.000575773	0.998848		21	1441	0.0424886												277	345
				251.124	8.31649	-0.733361	0.852786	0.869751	-0.989177		253.13	232.122	223.13	213.148		237	276.156	19.8117		7	2			18	60	0.000550361	0.998899		22	1441	0.0193414												278	346
				251.125	9.27599	0.0173257	0.965517	0.398659	-1.3815		253.139	232.19	223.131	213.148		238	393.284	22.8668		2	4			18	66	0.000509334	0.998981		23	1441	0.0181534												279	349
				251.148	10.012	-1.49609	0.432913	0.464006	0.599169		253.14	233.099	223.131	213.196		239	206.089	0.691001		4	2			18	223	0.000499571	0.999001		24	1441	0.0208648												280	350
				253.104	3.66673	-1.03584	-0.323645	1.34989	0.00958951		253.14	233.114	223.166	213.998		240	195.099	5.00905		2	3			18	443	0.000493472	0.999013		25	1441	0.0443038												281	352
				253.104	9.19594	-0.406287	0.802096	0.830016	-1.22583		253.14	233.15	223.166	214.142		241	177.127	15.169		3	3			18	310	0.000468754	0.999062		26	1441	0.0377172												283	354
				253.104	4.39307	-1.22245	1.22555	-0.0440981	0.0409995		253.14	234.115	223.169	215.07		242	229.119	19.4535		7	2			18	457	0.000458558	0.999083		28	1441	0.0430127												284	355
				253.13	22.4456	0.55408	-1.07279	-0.579565	1.09828		253.141	234.205	224.095	215.079		243	321.13	11.8035		7	6			18	242	0.000424006	0.999152		29	1441	0.0297634												285	356
				253.14	3.8072	-0.460091	-1.18784	0.725231	0.922704		253.215	234.206	224.162	215.08		244	393.165	22.3616		7	7			18	73	0.000393812	0.999212		30	1441	0.0378592												286	358
				253.139	7.09882	-1.31699	1.10564	0.0037797	0.207564		254.113	234.917	224.915	215.088		245	258.109	6.75073		6	3			18	43	0.000340094	0.99932		31	1441	0.0395225												287	360
				254.114	16.1761	0.264401	1.20826	-0.297101	-1.17556		255.112	235.055	225.088	215.104		246	272.125	13.8527		6	1			18	45	0.000319138	0.999362		32	1441	0.0460457												288	361
				255.113	10.0432	-1.44063	0.140392	0.477546	0.822693		255.119	235.057	225.109	215.138		247	272.069	14.8967		7	1			18	407	0.000305519	0.999389		34	1441	0.0229079												290	362
				255.119	4.48836	-1.44914	0.70732	0.620457	0.121362		255.119	235.065	225.146	216.098		248	273.083	1.7932		7	1			18	130	0.000271089	0.999458		36	1441	0.0272139												291	363
				255.119	2.77816	-0.360148	-1.25169	0.853657	0.75818		255.13	235.094	225.146	216.099		249	158.058	2.86557		4				18	461	0.000233341	0.999533		38	1441	0.00502932												294	366
				255.129	5.76033	1.096	-1.03955	0.570329	-0.626775		255.156	235.094	225.195	216.137		250	340.125	5.1796		6	3			18	303	0.000138251	0.999723		39	1441	0.0445957												295	367
				255.135	22.8015	-0.674593	-1.00903	1.07579	0.607826		255.194	235.13	226.094	217.056		251	249.126	9.24991		7	1			18	406	7.31e-05	0.999854		40	1441	0.00182186												296	368
				255.156	20.1498	-1.10007	-0.585638	0.95699	0.728722		256.097	235.13	226.18	217.084		252	288.169	10.2022		7	7			18	355	3e-05	0.99994		41	1441	0.00318309												297	372
				255.156	22.239	-1.4759	0.317255	0.737209	0.421431		257.111	235.13	227.08	217.104		253	288.17	9.4323		7	1			18	300	2.27e-05	0.999955		42	1441	0.0218382												299	373
				255.191	22.8604	-1.12593	-0.534308	1.01534	0.644896		257.126	237.073	227.08	218.075		254	292.092	22.5183		7	7			19	81	0.000826469	0.998347		43	1441	0.00920647												300	374
				255.194	21.9189	-1.15106	-0.491752	1.02615	0.616655		257.134	237.078	227.117	218.116		255	294.12	14.6263		6	1			19	483	0.000777773	0.998444		44	1441	0.0159045												301	375
				256.094	11.3855	-0.835354	-0.868814	1.07032	0.633852		257.15	237.109	227.126	219.064		256	340.125	8.18762		7	1			19	251	0.000774972	0.99845		45	1441	0.0169805												302	376
				256.097	14.8984	-1.33827	-0.188894	0.823731	0.703433		258.093	237.109	227.162	219.098		257	322.154	11.0747		7	1			19	181	0.000703456	0.998593		46	1441	0.0136381												303	377
				256.187	19.7081	-1.28733	0.791615	0.792492	-0.296775		258.109	237.109	227.162	219.098		258	473.18	2.46029		3	1			19	257	0.000413951	0.999172		47	1441	0.00825764												304	380
				257.111	22.5195	-1.09782	-0.194451	-0.0328345	1.3251		259.114	237.109	227.162	219.985		259	369.223	21.7201		3	8			19	248	0.000352118	0.999296		48	1441	0.00143323												306	381
				257.127	8.47587	-1.44973	0.718452	0.605137	0.126144		259.114	237.136	227.162	220.094		260	393.187	18.6237		7	7			19	54	0.000273234	0.999454		49	1441	0.0497612												307	382
				257.127	12.8798	-1.49635	0.503737	0.581537	0.41108		259.114	237.146	227.164	221.077		261	393.186	23.2075		2	4			19	361	0.000179574	0.999641		50	1441	0.0336953												308	383
				257.135	5.7464	-0.979209	-0.737987	0.75337	0.963825		260.112	237.146	227.164	221.113		262	359.181	24.2324		2	3			19	187	0.000128	0.999744		51	1441	0.00691077												309	384
				257.15	23.8984	-0.708991	-0.986979	1.0542	0.641774		261.043	237.146	227.164	221.114		263	371.071	22.5017		7				19	70	0.00010478	0.99979		52	1441	0.000168804												310	386
				257.15	22.1692	-0.575758	-0.881948	1.37237	0.085341		261.108	239.086	227.2	221.114		264	393.166	24.8322		7	2			19	253	7.75e-05	0.999845		53	1441	0.0397413												311	387
				258.073	7.55332	-1.16716	-0.452992	1.05513	0.565022		261.216	239.125	227.211	221.114		265	397.05	22.5244		3				20	49	0.000974372	0.998051		54	1441	0.0253094												313	388
				258.082	15.7437	-1.32124	-0.225266	0.835399	0.711111		262.133	239.125	229.046	221.114		266	155.154	13.4806		6	3			20	155	0.000922041	0.998156		55	1441	0.0356582												315	390
				258.109	6.75073	-1.27606	-0.309852	0.888055	0.697862		263.088	239.125	229.104	221.115		267	169.12	5.56173		4	2			20	1046	0.000806784	0.998386		56	1441	0.0119001												316	393
				258.11	1.35008	-1.18901	1.25434	-0.10598	0.0406518		263.095	239.125	229.104	221.115		268	179.104	11.85		2	2			20	378	0.000752245	0.998496		57	1441	0.013682												317	394
				259.08	15.7572	-0.936535	-0.792265	0.843872	0.884928		265.069	239.125	229.12	221.123		269	187.084	3.78164		2	4			20	62	0.000710648	0.998579		60	1441	0.0186838												319	395
				259.104	11.8272	-1.19603	-0.454093	0.794605	0.855519		265.111	239.125	229.12	221.134		270	211.047	4.54599		7	7			20	103	0.000644234	0.998712		62	1441	0.032937												320	396
				259.114	4.5872	-0.446686	1.46271	-0.238927	-0.777093		265.116	239.125	229.12	221.151		271	213.146	10.0837		3				20	203	0.000603928	0.998792		63	1441	0.0479983												321	398
				259.115	2.27489	-1.12547	-0.501021	0.530808	1.09569		265.163	239.125	229.141	222.049		272	213.196	13.894		4	6			20	420	0.000600831	0.998798		64	1441	0.0499858												322	400
				259.114	1.19341	-1.03876	1.32768	0.0969159	-0.385836		266.072	239.126	229.154	222.049		273	215.079	2.34368		7				20	342	0.000525865	0.998948		65	1441	0.0348916												323	405
				259.114	4.04952	0.0328972	1.05727	0.257061	-1.34723		266.208	239.148	229.19	222.148		274	221.114	12.1333		2	4			20	370	0.000470805	0.999058		66	1441	0.00916162												324	406
				260.088	8.01772	-1.21523	-0.366819	1.05297	0.529076		267.104	239.212	230.174	223.094		275	221.114	11.3763		0				20	240	0.000441593	0.999117		67	1441	0.0118776												325	407
				260.11	1.18333	-1.11843	-0.51094	0.531265	1.0981		267.119	240.072	231.099	223.13		276	223.13	10.3141		7				20	279	0.000438709	0.999123		68	1441	0.016878												326	409
				260.33	1.55742	0.345221	0.468313	0.672721	-1.48625		267.119	240.099	231.12	223.13		277	223.167	20.8824		6	3			20	142	0.000405894	0.999188		69	1441	0.00573535												327	410
				261.11	11.374	-0.134018	0.756461	0.741415	-1.36386		267.155	240.153	231.123	223.13		278	224.094	15.7502		2	4			20	475	0.000347566	0.999305		70	1441	0.0214865												328	411
				261.129	1.54076	0.388644	-1.49521	0.576132	0.530437		267.179	241.046	231.135	223.13		279	227.161	16.7917		2	3			20	262	0.000341892	0.999316		71	1441	0.0213048												329	412
				263.088	1.14474	0.84679	0.877574	-0.747952	-0.976412		268.093	241.065	231.135	223.149		280	227.161	17.8374		6	3			20	230	0.000327901	0.999344		72	1441	0.0354605												331	414
				263.115	17.8805	-1.27809	-0.313589	0.822649	0.769027		268.13	241.104	231.135	223.166		281	229.14	12.3359		4	2			20	151	0.000297959	0.999404		73	1441	0.0118729												332	415
				263.125	12.7188	-0.2705	-0.302089	1.44207	-0.869483		269.077	241.104	231.159	223.167		282	257.111	22.5195		1				20	218	0.000233612	0.999533		74	1441	0.00274154												334	416
				264.122	12.3887	-1.07161	-0.632232	0.837551	0.866287		269.099	241.133	232.094	223.169		283	237.109	4.04954		4	2			21	646	0.000630712	0.998739		75	1441	0.0361966												335	418
				265.069	13.2769	0.92421	0.793851	-1.00005	-0.718014		269.105	241.141	232.094	224.094		284	239.124	2.52207		6	3			21	31	0.000536018	0.998928		76	1441	0.00581858												336	421
				265.111	13.0626	-0.53328	-0.916846	1.36677	0.0833565		269.134	241.177	232.122	224.161		285	241.119	20.6592		2	4			22	468	0.000943785	0.998112		77	1441	0.0150095												337	424
				265.11	21.8442	1.40683	0.014685	-0.639115	-0.782399		269.134	243.073	233.082	224.915		286	241.176	20.1466		6	3			22	36	0.000869529	0.998261		78	1441	0.000840647												338	425
				265.163	10.011	-1.31553	0.855732	0.694337	-0.234543		269.134	243.087	233.099	225.089		287	249.109	8.31512		6	3			22	113	0.000853986	0.998292		79	1441	0.0244171												339	426
				265.186	23.0412	-1.09883	-0.590034	0.748803	0.940064		269.135	243.111	233.114	225.108		288	249.145	21.842		6	3			22	83	0.000813465	0.998373		81	1441	0.0269502												340	428
				266.072	13.0957	-1.21598	1.20505	0.191456	-0.180523		269.135	243.119	233.115	225.108		289	255.113	10.0432		5	1			22	493	0.000802915	0.998394		83	1441	0.0251058												341	429
				266.09	6.62559	1.14549	-0.81442	0.530802	-0.861872		269.135	243.119	233.115	225.109		290	255.156	20.1498		2	2			22	71	0.000788294	0.998423		84	1441	0.0233743												342	430
				267.062	5.81582	-0.437085	-1.11807	0.359461	1.19569		269.135	243.12	233.151	225.146		291	263.115	17.8805		7	1			22	166	0.000754386	0.998491		88	1441	0.046051												344	431
				267.107	0.456925	-0.312049	-1.25833	0.577603	0.992776		269.135	243.12	234.052	225.146		292	269.089	2.88085		5				22	245	0.000752135	0.998496		89	1441	0.0252471												345	432
				267.119	10.3237	0.364162	0.93567	0.107423	-1.40726		269.174	243.134	234.052	225.195		293	271.151	11.4545		3	3			22	111	0.000750838	0.998498		90	1441	0.020543												346	435
				267.119	8.33827	-1.09567	0.358021	1.20526	-0.467616		270.169	244.058	234.115	226.095		294	271.151	16.1855		6	1			22	256	0.000744033	0.998512		91	1441	0.00567401												347	437
				267.119	7.51168	-1.21288	-0.427788	0.821461	0.819213		271.093	244.094	234.206	226.179		295	271.187	14.2414		6	1			22	291	0.000680419	0.998639		92	1441	0.00170651												348	439
				267.145	22.5759	-0.586557	-1.01127	0.37656	1.22127		271.114	244.095	235.093	227.022		296	271.187	14.9005		4	4			22	294	0.00059	0.998819		93	1441	0.0233632												350	440
				267.156	12.7188	-0.189344	-0.886103	1.43234	-0.356893		271.114	244.166	235.13	227.079		297	273.013	15.7773		7	1			22	94	0.000497675	0.999005		94	1441	0.0207674												351	441
				267.156	8.43182	-1.35535	-0.0101917	1.02231	0.343235		271.141	244.191	235.13	227.079		298	281.159	8.91015		0				22	89	0.000496882	0.999006		95	1441	0.0132814												352	442
				267.18	8.85337	-0.265546	-1.03824	-0.0557803	1.35957		271.15	245.077	235.13	227.104		299	287.116	22.481		7	7			22	302	0.000451	0.999097		96	1441	0.024387												353	445
				267.206	16.1511	-0.584259	-1.10313	0.748497	0.938887		271.15	245.079	236.933	227.119		300	299.218	21.7886		7	2			22	304	0.000421	0.999158		97	1441	0.0245642												355	448
				268.094	18.3844	0.0206407	-0.518884	1.39066	-0.892414		271.15	245.082	237.073	227.125		301	303.177	15.0147		7	7			22	68	0.000343108	0.999314		98	1441	0.0350568												356	449
				268.13	19.8925	-0.505518	1.19531	0.389203	-1.07899		271.151	245.135	237.109	227.125		302	310.131	22.4821		7	1			22	375	0.000323347	0.999353		99	1441	0.0427772												357	451
				269.079	4.39566	-1.06837	1.0775	0.585999	-0.595127		271.186	245.135	237.109	227.161		303	311.182	19.5394		6	2			22	164	0.000309266	0.999381		100	1441	0.0306815												358	452
				269.089	2.88085	-1.22958	0.226442	-0.181706	1.18484		271.187	245.148	237.11	227.161		304	313.198	24.0105		7	1			22	104	0.000290766	0.999418		103	1441	0.0392174												359	454
				269.098	4.3556	-0.628521	-0.0557961	-0.745891	1.43021		272.088	246.148	237.11	227.161		305	321.239	27.3949		3	3			22	225	0.000285514	0.999429		104	1441	0.0196238												360	456
				269.105	22.5059	-0.958483	0.0519504	-0.459891	1.36642		272.105	247.093	237.138	227.162		306	329.186	13.4012		6	1			22	208	0.000263015	0.999474		105	1441	0.00753728												361	457
				269.134	16.5372	-1.3714	-0.0815562	0.895425	0.557527		272.171	247.115	237.194	227.162		307	329.192	21.4421		6	1			22	84	0.000222155	0.999556		106	1441	0.0236481												362	458
				269.134	9.29784	-0.735717	-0.931973	1.14972	0.517972		273.093	247.118	239.124	227.163		308	329.229	17.6675		7	1			22	329	0.000196741	0.999607		107	1441	0.00219755												363	459
				269.135	13.4166	-1.13399	-0.544926	0.777245	0.901671		273.106	247.129	239.124	227.163		309	331.208	22.1067		7	1			22	394	0.000131514	0.999737		108	1441	0.0113972												364	461
				269.135	15.5003	-1.36055	0.264366	1.03708	0.0591053		273.129	247.13	239.125	227.163		310	331.208	19.9379		7	2			22	168	6.4e-05	0.999872		110	1441	0.00961427												365	464
				269.135	5.46787	0.247653	0.668592	0.559694	-1.47594		273.13	248.068	239.125	227.211		311	353.192	17.9289		6	1			22	307	5.06e-05	0.999899		111	1441	0.0222229												369	465
				269.135	7.43438	-0.427548	-1.15839	1.12291	0.463028		273.13	248.118	239.125	228.17		312	369.187	21.3733		3	9			22	306	5.18e-06	0.99999		112	1441	0.025677												370	467
				269.159	1.19519	-1.24844	-0.35079	0.658953	0.940279		273.13	249.11	239.125	229.047		313	411.234	18.6306		7	2			22	295	4.79e-06	0.99999		113	1441	0.0183546												371	468
				269.173	23.2558	0.63001	0.840644	-0.0969731	-1.37368		274.125	249.11	239.125	229.104		314	444.183	2.33775		3				23	281	0.000912	0.998176		114	1441	0.0332909												372	470
				269.222	14.1684	-0.288039	-1.29116	0.750837	0.828362		275.088	249.126	239.125	229.104		315	516.35	10.0444		7	1			23	191	0.000905077	0.99819		115	1441	0.0311353												373	473
				270.168	19.0914	-1.27351	0.868608	0.722892	-0.317989		275.088	249.134	239.126	229.119		316	636.173	0.721015		7	2			23	357	0.000809347	0.998381		116	1441	0.0436689												374	474
				271.093	4.43641	-1.26465	1.17712	-0.0311174	0.118642		275.109	249.145	239.148	229.119		317	199.046	15.7479		7	1			23	134	0.000751317	0.998497		118	1441	0.0360747												375	476
				271.151	17.6119	-1.18	-0.472058	0.72575	0.926308		275.11	249.146	239.212	229.14		318	277.177	21.9157		3	8			23	42	0.000721433	0.998557		119	1441	0.0331992												377	478
				271.151	11.4545	-1.30488	-0.187769	1.01839	0.474256		275.123	249.16	240.073	229.14		319	286.104	12.3722		2	4			23	201	0.000699371	0.998601		120	1441	0.0324286												378	480
				271.151	16.1855	-1.27494	-0.318898	0.833374	0.760467		275.124	250.107	240.098	229.154		320	340.136	6.56884		7	2			23	193	0.000620622	0.998759		121	1441	0.0441255												379	481
				271.151	16.9975	-1.22449	-0.395945	0.68579	0.934641		275.137	251.088	240.168	229.189		321	292.121	22.5127		4				23	222	0.00053045	0.998939		122	1441	0.0451112												380	483
				271.15	9.26908	-0.465679	0.53228	1.0842	-1.1508		275.146	251.095	241.046	230.088		322	340.232	10.7215		6	1			23	397	0.000510639	0.998979		123	1441	0.0432751												383	484
				271.151	14.0052	-1.21894	-0.414006	0.747498	0.885451		275.147	251.125	241.065	230.099		323	348.162	4.98638		2	5			23	268	0.000502167	0.998996		125	1441	0.0309638												385	485
				271.187	14.2414	-1.23194	-0.395274	0.846686	0.780523		276.143	251.125	241.077	230.175		324	377.213	12.943		2	2			23	46	0.0004504	0.999099		126	1441	0.03357												388	487
				271.187	14.9005	-0.996226	-0.721908	0.786986	0.931147		276.216	251.125	241.104	231.052		325	384.257	12.4556		2	4			23	57	0.000360889	0.999278		127	1441	0.00174483												389	489
				272.069	14.8967	-1.36901	-0.116932	0.806734	0.679207		277.104	251.125	241.119	231.083		326	197.068	4.52556		7	1			23	460	0.00034762	0.999305		128	1441	0.023767												391	490
				272.089	11.3637	-1.1433	-0.519496	0.973747	0.689054		277.125	251.142	241.133	231.099		327	241.104	4.97135		7	2			23	328	0.000294138	0.999412		129	1441	0.0263674												392	491
				272.125	13.8527	-1.41642	0.00667441	0.702833	0.706915		277.125	251.148	241.14	231.12		328	421.315	22.8688		2	4			23	385	0.000211918	0.999576		130	1441	0.0143967												393	492
				272.258	31.6195	0.611621	1.02693	-0.480961	-1.15759		277.14	251.149	241.141	231.134		329	116.082	7.4827		6	1			23	77	0.000151923	0.999696		131	1441	0.0448156												394	493
				273.013	15.7773	-1.31688	-0.237897	0.794259	0.760517		277.14	252.101	241.177	231.135		330	123.081	13.2048		1				23	379	0.000138194	0.999724		132	1441	0.00701015												396	494
				273.083	1.7932	-1.34718	-0.172299	0.737045	0.782429		277.175	253.104	241.227	231.145		331	129.07	19.451		2	4			23	402	8.88e-05	0.999822		133	1441	0.00236625												397	495
				273.093	0.426667	1.40512	-0.860153	-0.0104726	-0.53449		278.232	253.104	242.106	231.159		332	129.07	20.6677		2	4			23	324	1.84e-05	0.999963		134	1441	0.0241243												398	546
				273.13	5.16799	-1.01558	-0.701051	0.901369	0.815264		279.09	253.104	243.087	232.094		333	167.07	7.67086		3	8			24	172	0.00097716	0.998046		135	1441	0.00665887												399	1093
				273.13	2.53641	-1.2737	-0.322232	0.785001	0.810935		279.192	253.104	243.119	232.122		334	167.143	16.7905		6	3			24	81	0.000877437	0.998245		136	1441	0.00108547												401	1338
				273.132	8.84052	0.660956	0.816099	-0.103598	-1.37346		281.098	253.14	243.12	233.078		335	168.138	13.1172		2				24	307	0.00086381	0.998272		137	1441	0.0383582												402	1355
				274.084	6.75796	-1.14055	-0.53278	0.924024	0.749308		281.106	253.14	243.12	233.083		336	177.052	4.03978		4	6			24	304	0.000832232	0.998336		138	1441	0.0371139												404	1408
				274.104	9.10977	-1.32193	-0.227379	0.792379	0.756928		281.106	253.141	243.12	233.097		337	180.074	0.452421		4	6			24	393	0.000782763	0.998434		140	1441	0.028597												405
				274.108	7.98031	-1.35471	-0.128465	0.897093	0.586079		281.158	253.141	243.135	233.114		338	185.153	16.7925		6	3			24	247	0.000678218	0.998644		141	1441	0.0402068												406
				274.125	1.25135	-1.17975	-0.445367	0.601235	1.02389		281.159	253.141	244.057	233.115		339	193.083	2.34368		7				24	465	0.000667976	0.998664		142	1441	0.0470721												407
				275.088	4.03654	0.152381	0.890574	0.384001	-1.42696		281.17	253.141	244.094	233.142		340	195.099	4.29727		4				24	309	0.000662	0.998677		143	1441	0.0463676												408
				275.088	2.26428	-0.922417	-0.648977	0.289041	1.28235		281.171	253.141	244.094	233.15		341	197.078	2.29226		2				24	68	0.000530226	0.99894		145	1441	0.0284426												409
				275.108	5.24077	-0.546005	0.320457	1.24718	-1.02163		281.172	253.177	244.094	234.115		342	205.119	16.6282		2	3			24	380	0.000522836	0.998954		146	1441	0.0413461												410
				275.124	19.0743	-1.36965	0.69662	0.790544	-0.117511		281.174	253.179	244.108	234.206		343	206.026	13.8379		3	9			24	322	0.000506058	0.998988		147	1441	0.00995374												411
				275.146	4.96828	-1.12833	-0.552883	0.903732	0.777476		282.134	253.215	245.078	234.917		344	206.114	13.7133		4	2			24	208	0.00050037	0.998999		148	1441	0.0389403												412
				275.148	6.6723	-0.334538	-1.26557	0.744158	0.855949		282.189	253.227	245.098	235.069		345	207.122	8.0168		6	3			24	302	0.000379157	0.999242		149	1441	0.0126716												413
				275.148	11.8182	-1.02564	0.261376	1.27311	-0.508853		283.093	254.107	245.124	235.093		346	207.135	16.788		7	1			24	297	0.000375951	0.999248		151	1441	0.0456316												414
				275.148	7.25193	-1.2492	1.02465	-0.314563	0.539113		283.112	254.114	245.135	235.13		347	209.055	2.15581		2	5			24	346	0.000344599	0.999311		152	1441	0.0359658												415
				276.143	22.4398	-1.41412	0.00302849	0.753892	0.657197		283.114	255.114	246.148	235.13		348	211.094	2.31975		4	6			24	202	0.000302644	0.999395		153	1441	0.0455456												417
				276.156	19.8117	-1.08426	-0.584778	0.622897	1.04614		283.114	255.12	247.115	235.13		349	213.062	21.201		3	1			24	294	0.000295058	0.99941		154	1441	0.0302927												419
				276.18	16.9821	-1.48964	0.33301	0.602742	0.553885		283.142	255.135	247.119	235.13		350	213.148	17.4077		6	3			24	251	0.000289732	0.999421		155	1441	0.0305871												420
				277.104	11.8321	-1.12132	-0.540886	0.645856	1.01635		283.143	255.156	247.13	235.131		351	219.064	7.57699		2	4			24	256	0.000262211	0.999476		156	1441	0.0422239												421
				277.103	1.53153	-1.49895	0.447576	0.533753	0.517621		283.151	255.157	248.068	235.145		352	221.123	14.3284		7	7			24	94	0.000189184	0.999622		157	1441	0.0117536												422
				277.139	18.9479	-1.30246	-0.171065	1.04393	0.429592		283.174	255.157	249.109	236.068		353	223.149	5.90926		4				24	291	0.000166035	0.999668		158	1441	0.0346008												426
				277.14	20.885	1.37146	-0.0210517	-0.353594	-0.996812		284.116	255.193	249.109	236.163		354	223.169	18.2029		3				24	96	0.00016435	0.999671		159	1441	0.0118798												427
				277.163	5.45335	-1.45827	0.155233	0.66535	0.637691		284.206	255.195	249.126	237.072		355	229.154	14.1987		7	2			24	97	0.000162303	0.999675		160	1441	0.024523												428
				277.177	21.9157	-1.46423	0.327779	0.794988	0.341459		285.108	256.097	249.146	237.109		356	235.069	4.47077		7	2			24	317	0.000143	0.999715		164	1441	0.0244746												433
				278.078	14.5775	-1.26619	0.665538	0.922191	-0.321539		285.129	256.107	249.146	237.109		357	238.044	0.532717		2	4			24	111	0.000132575	0.999735		165	1441	0.0104486												434
				278.089	7.80262	-1.40187	0.263577	0.967534	0.170762		285.13	256.188	249.159	237.109		358	239.125	12.4049		7	2			24	493	0.000116439	0.999767		166	1441	0.027102												435
				278.232	20.5755	-0.691128	1.47382	-0.243218	-0.539477		285.132	257.112	249.182	237.109		359	239.124	4.05857		4	6			24	113	0.00010946	0.999781		167	1441	0.0343531												437
				279.09	5.80764	-0.603065	-0.978755	0.328701	1.25312		285.167	257.126	250.083	237.136		360	239.148	7.80138		7	2			24	215	1.61e-05	0.999968		168	1441	0.0198762												438
				281.099	12.7165	-0.392213	-0.274286	1.46215	-0.795649		286.2	257.128	250.141	237.184		361	240.072	15.7529		7	1			24	464	5.57e-06	0.999989		169	1441	0.046238												439
				281.107	11.1859	-0.088292	1.18073	0.161368	-1.25381		287.05	257.135	251.088	237.195		362	241.14	18.8403		6	1			25	458	0.000968398	0.998063		170	1441	0.0436576												440
				281.149	13.3586	-1.41163	0.234836	0.948755	0.228043		287.088	257.149	251.095	238.044		363	243.083	0.476144		7	7			25	286	0.000946	0.998108		172	1441	0.0301069												441
				281.159	8.91015	-0.713427	-0.891045	0.349524	1.25495		287.109	257.15	251.119	239.038		364	244.093	11.6675		2	2			25	114	0.000836142	0.998328		173	1441	0.0196571												442
				281.158	7.31783	-0.171002	1.17078	0.241823	-1.2416		287.125	258.073	251.125	239.124		365	245.135	5.16893		4	6			25	138	0.000735366	0.998529		174	1441	0.047208												443
				281.16	5.55041	-1.06238	1.30365	-0.387768	0.146498		287.145	258.094	251.125	239.124		366	251.148	10.012		3				25	444	0.000708813	0.998582		175	1441	0.0232335												444
				282.19	10.0184	-1.07446	1.25492	0.266452	-0.446908		287.145	258.109	251.125	239.124		367	255.156	22.239		3	9			25	167	0.000675883	0.998648		176	1441	0.00920356												445
				283.111	1.52199	-1.35828	-0.120826	0.89222	0.586882		287.145	258.11	251.141	239.124		368	257.127	12.8798		3				25	338	0.00065	0.9987		177	1441	0.0335571												446
				283.113	7.81211	-1.10421	-0.344881	1.27764	0.171452		287.146	259.115	251.173	239.125		369	257.135	5.7464		4	4			25	345	0.000626462	0.998747		178	1441	0.00588826												447
				283.114	5.83872	-0.428225	-1.20179	0.963057	0.666962		287.147	259.115	251.198	239.125		370	258.073	7.55332		2	3			25	26	0.000584696	0.998831		179	1441	0.0135629												448
				283.114	2.54324	-1.15318	1.00412	0.644972	-0.495912		289.103	259.115	251.211	239.125		371	259.08	15.7572		2	4			25	440	0.000530014	0.99894		180	1441	0.00734254												450
				283.121	22.6669	-0.321368	-1.22551	0.458472	1.08841		289.124	259.13	253.083	239.125		372	259.104	11.8272		7	1			25	241	0.000485	0.99903		181	1441	0.0284444												451
				283.142	9.23726	0.10748	0.204795	1.04755	-1.35983		289.153	259.151	253.104	239.125		373	260.11	1.18333		7	7			25	437	0.000463667	0.999073		184	1441	0.0448902												455
				283.143	15.2985	-1.0858	-0.604582	0.72942	0.960966		289.161	259.165	253.104	239.148		374	265.186	23.0412		7	2			25	116	0.000456804	0.999086		185	1441	0.00635908												456
				283.151	12.4447	-1.05098	-0.657247	0.901372	0.80685		289.161	260.089	253.104	239.211		375	267.119	7.51168		7	1			25	143	0.00022777	0.999544		187	1441	0.0252773												457
				283.174	12.2789	-1.27917	-0.205746	1.0733	0.411615		289.249	260.104	253.105	240.072		376	269.134	16.5372		3	8			25	459	0.000166688	0.999667		188	1441	0.0125028												458
				283.173	6.23418	-1.04378	0.700871	-0.653321	0.99623		291.086	260.118	253.14	240.098		377	269.159	1.19519		7	1			25	410	0.000155513	0.999689		189	1441	0.000666512												459
				283.173	10.017	0.00536915	1.2388	-0.0341366	-1.21003		291.104	260.118	253.14	240.16		378	272.089	11.3637		2	3			25	153	0.000104413	0.999791		190	1441	0.011058												460
				283.173	3.14524	-0.62205	-1.05365	0.615509	1.0602		291.12	261.109	253.14	240.17		379	273.13	5.16799		2	4			25	63	0.000100741	0.999799		191	1441	0.0194196												461
				285.13	8.07339	-1.4306	0.103432	0.839667	0.487498		291.14	261.13	253.141	241.046		380	274.104	9.10977		7	1			25	28	1.3e-05	0.999974		192	1441	0.0330392												462
				285.13	9.6627	-0.42644	1.39305	-0.936296	-0.0303112		291.14	261.13	253.141	241.065		381	274.108	7.98031		3	3			25	121	3.84e-06	0.999992		193	1441	0.012213												463
				285.133	8.9571	-0.51423	-0.920732	1.37256	0.0624009		291.155	261.13	253.141	241.065		382	276.18	16.9821		3	9			25	170	2.69e-06	0.999995		194	1441	0.0336554												464
				285.166	18.738	-1.37972	0.0691805	0.996468	0.314071		291.155	261.13	253.177	241.104		383	277.104	11.8321		7	2			26	342	0.000992	0.998016		195	1441	0.00100677												465
				286.104	12.3722	-0.699582	-1.01779	0.860387	0.856985		291.19	261.13	254.086	241.119		384	277.163	5.45335		3	9			26	166	0.000972493	0.998055		196	1441	0.0208077												466
				287.051	13.0759	1.33363	-1.05196	0.0529811	-0.334651		292.121	261.131	254.115	241.133		385	283.151	12.4447		2	2			26	120	0.000959607	0.998081		197	1441	0.00245673												467
				287.109	0.451872	-0.584495	-1.1069	0.808662	0.88273		293.098	262.105	254.175	241.14		386	285.13	8.07339		3	8			26	36	0.000894207	0.998212		198	1441	0.0279188												468
				287.109	4.92417	0.0906984	-0.434621	1.34323	-0.999307		293.098	262.133	255.074	241.14		387	287.147	12.7966		3	3			26	100	0.000670339	0.998659		199	1441	0.0239324												470
				287.116	22.481	-1.20783	-0.391979	0.567722	1.03208		293.136	263.088	255.111	241.176		388	288.123	13.3996		7	7			26	121	0.000637753	0.998724		200	1441	0.00611182												471
				287.124	13.9923	-0.963752	-0.7542	0.743466	0.974486		293.139	263.096	255.113	241.226		389	288.206	15.2733		2	5			26	114	0.000568256	0.998863		201	1441	0.0247975												472
				287.146	10.0196	-1.48999	0.625929	0.518183	0.345878		293.208	263.115	255.115	242.106		390	291.155	21.4413		3	8			26	28	0.000546331	0.998907		202	1441	0.0162849												473
				287.145	6.71918	-0.10445	-1.31169	1.07265	0.34349		295.114	264.136	255.119	243.083		391	291.178	8.15348		2	4			26	240	0.000519926	0.99896		203	1441	0.0367827												474
				287.147	12.7966	-1.39309	-0.0593606	0.70439	0.748064		295.115	265.069	255.12	243.087		392	293.133	14.0049		2	4			26	170	0.00051771	0.998965		205	1441	0.00326234												475
				287.145	13.349	-1.27831	0.113058	1.16324	0.00201098		295.142	265.111	255.12	243.119		393	296.139	8.10567		6	1			26	279	0.000514743	0.998971		208	1441	0.0217322												477
				288.101	18.6704	-0.814799	1.09907	0.595344	-0.879612		295.149	265.111	255.12	243.119		394	297.103	22.5353		7	1			26	29	0.000497194	0.999006		209	1441	0.00537666												478
				288.123	13.3996	-1.19838	-0.398126	0.542353	1.05415		295.15	265.141	255.13	243.119		395	297.166	18.1751		3	1			26	287	0.000466	0.999067		211	1441	0.0415279												479
				288.169	10.2022	-1.23067	-0.360831	0.585042	1.00646		295.15	265.141	255.135	243.119		396	301.072	5.78165		7	2			26	338	0.000433	0.999134		213	1441	0.0028305												481
				288.17	9.4323	-1.33742	-0.192532	0.721025	0.808926		295.15	265.164	255.156	243.134		397	303.088	1.77218		2	2			26	420	0.000397684	0.999205		214	1441	0.0391821												483
				288.206	15.2733	-0.767197	-0.944863	0.693135	1.01892		295.175	265.177	255.156	244.058		398	303.12	5.35432		7				26	203	0.00038395	0.999232		215	1441	0.0197646												484
				245.078	1.26068	0.743172	-1.37186	-0.114656	0.743342		296.183	265.187	255.193	244.093		399	304.136	2.31256		4	6			26	437	0.000330069	0.99934		217	1441	0.00655189												485
				289.104	2.5514	-0.902516	-0.823586	0.769626	0.956476		297.084	266.171	255.195	244.093		400	305.155	12.2678		3	8			26	444	0.000302557	0.999395		218	1441	0.0366446												486
				289.124	0.426667	-0.681234	-0.99343	0.566437	1.10823		297.089	267.119	256.094	244.094		401	305.156	15.4372		2	4			26	167	0.00023567	0.999529		219	1441	0.00625812												487
				289.125	4.04928	-0.606708	0.911038	-1.08908	0.784747		297.104	267.12	256.097	245.078		402	307.113	14.8631		2	2			26	440	0.000230615	0.999539		220	1441	0.00672925												488
				289.143	14.1085	-1.02765	-0.421276	1.32312	0.125811		297.13	267.121	256.098	245.099		403	310.185	7.30553		0				26	280	0.000153113	0.999694		221	1441	0.0065035												491
				289.161	9.80431	-1.1769	-0.462033	0.648586	0.990342		297.13	267.147	256.107	245.124		404	311.145	10.0986		4				26	459	0.000127046	0.999746		222	1441	0.0125964												493
				289.161	8.8535	-0.241755	-1.28348	1.0186	0.506635		297.13	267.156	256.187	245.132		405	311.205	11.1364		7	2			26	234	0.000106238	0.999788		223	1441	0.0083165												494
				291.087	22.5283	-1.22627	-0.404573	0.778252	0.852589		297.166	267.156	257.111	245.135		406	312.201	7.97694		7	2			26	350	7.26e-05	0.999855		224	1441	0.00770861												495
				291.104	0.500639	-1.00431	-0.685214	0.627275	1.06225		297.19	267.169	257.126	245.148		407	313.114	11.4858		6	2			26	458	4.88e-05	0.999902		225	1441	0.0161935												559
				291.119	4.96187	-1.31699	-0.209978	0.596709	0.930259		298.165	268.096	257.127	245.151		408	317.034	2.08089		2	4			26	286	4.56e-05	0.999909		226	1441	0.00528329												743
				291.141	1.20315	-1.38346	-0.0771055	0.648207	0.812358		298.184	268.096	257.135	246.074		409	317.155	0.791637		7	2			27	1249	0.0009412	0.998118		229	1441	0.0441649												773
				291.155	21.4413	-1.39559	0.0757808	0.956242	0.363569		299.055	268.13	257.142	247.095		410	322.154	13.8808		6	3			27	1294	0.000803515	0.998393		230	1441	0.0334541												1008
				291.155	23.2609	0.588348	0.900138	-0.137694	-1.35079		299.088	268.169	257.149	247.115		411	324.14	11.1519		7	2			27	101	0.000749731	0.998501		231	1441	0.00272729												1085
				291.178	8.15348	-1.05249	-0.620015	1.06992	0.602587		299.108	269.035	257.15	247.118		412	325.197	15.8903		6	3			27	1190	0.000695452	0.998609		232	1441	0.00355914												1338
				292.092	22.5183	-1.08249	-0.617895	0.830516	0.869867		301.074	269.1	257.15	247.13		413	326.09	0.48602		2	5			27	117	0.000692852	0.998614		233	1441	0.0295479												1355
				292.121	22.5127	-0.990016	-0.54208	0.24052	1.29158		301.074	269.106	257.151	248.068		414	327.131	0.733208		7	1			27	212	0.000676973	0.998646		234	1441	0.0355703												1427
				292.174	6.6811	-0.436662	-1.20034	0.69884	0.938158		303.105	269.134	257.171	249.108		415	327.141	5.33284		7	7			27	161	0.000670737	0.998659		235	1441	0.0419435												1430
				292.174	11.8279	-1.2218	-0.0423296	1.22637	0.0377515		303.14	269.135	257.172	249.109		416	329.156	5.07605		3				27	183	0.000635601	0.998729		236	1441	0.0177212
				293.098	12.2308	-1.16247	0.215816	1.23293	-0.28628		303.14	269.135	257.172	249.126		417	247.115	1.13824		2				27	102	0.000478113	0.999044		237	1441	0.00125127
				293.133	14.0049	-0.920907	-0.807257	0.804962	0.923202		303.14	269.135	258.073	249.145		418	335.109	1.34726		3	9			27	318	0.000414542	0.999171		238	1441	0.0260905
				294.11	4.09645	-0.75652	1.03787	-0.950281	0.668931		303.14	269.135	258.083	249.145		419	337.092	0.532717		2	4			27	293	0.00039317	0.999214		239	1441	0.00969726
				294.12	14.6263	-1.38956	-0.0693209	0.720231	0.738646		303.14	269.135	258.109	249.158		420	337.125	14.1289		2	3			27	37	0.000328448	0.999343		240	1441	0.0373469
				295.114	8.8233	-0.887639	-0.799235	0.569072	1.1178		303.141	269.135	258.109	249.159		421	337.124	13.1657		6	1			27	305	0.00025884	0.999482		242	1441	0.0109709
				295.151	12.153	-0.714087	-0.992546	1.00926	0.697374		303.143	269.135	258.11	250.083		422	337.197	15.0128		4	6			27	58	0.000228849	0.999542		243	1441	0.00390169
				295.15	9.89353	-0.441769	1.16312	0.411274	-1.13263		304.136	269.135	259.079	250.14		423	339.098	0.532717		0				28	412	0.000969231	0.998062		244	1441	0.00257537
				295.172	11.361	-0.403447	1.006	0.605278	-1.20783		304.221	269.135	259.106	250.14		424	341.155	10.2937		3				28	98	0.000940726	0.998119		245	1441	0.0251824
				296.139	8.10567	-1.28649	-0.293943	0.859683	0.720752		305.103	269.159	259.114	251.088		425	345.166	14.6878		3				28	458	0.000909086	0.998182		246	1441	0.0467609
				296.151	14.3008	-1.02473	-0.435742	1.31912	0.141356		305.154	269.171	259.115	251.094		426	347.13	0.425732		6	1			28	118	0.000908925	0.998182		247	1441	0.0269313
				296.183	15.1887	-0.54238	1.2089	0.381676	-1.04819		305.155	269.174	259.115	251.115		427	348.201	8.95094		2	4			28	286	0.000882181	0.998236		248	1441	0.0269951
				297.103	22.5353	-1.23501	-0.390953	0.815874	0.810092		305.156	269.222	259.128	251.124		428	349.183	16.0864		7	2			28	120	0.000873198	0.998254		249	1441	0.0188193
				297.129	7.91032	-1.45099	0.488379	0.791788	0.170825		305.156	270.17	259.129	251.124		429	349.182	12.2568		3	9			28	444	0.000795396	0.998409		250	1441	0.0240339
				297.129	6.66749	-0.168685	-1.34265	0.639959	0.871374		305.156	271.079	259.144	251.124		430	349.182	15.4495		3	1			28	114	0.000653812	0.998692		251	1441	0.0225817
				297.13	11.8219	-1.03795	0.0509814	1.33995	-0.352983		305.156	271.093	259.145	251.125		431	351.14	13.5394		3	8			28	138	0.00056109	0.998878		252	1441	0.00445079
				297.155	8.28536	-0.182912	0.591967	0.92074	-1.3298		305.156	271.114	260.068	251.14		432	353.192	13.7122		3	8			28	241	0.000545803	0.998908		253	1441	0.0235921
				297.166	18.1751	-1.41768	0.0251194	0.796128	0.596433		306.072	271.115	260.089	251.147		433	355.109	22.464		2				28	167	0.000540129	0.99892		254	1441	0.00418128
				297.19	7.90389	-1.21149	-0.428613	0.862662	0.777437		306.262	271.15	260.111	251.148		434	355.135	7.46959		2	4			28	338	0.000494	0.999012		255	1441	0.0377053
				298.165	14.1915	-1.43758	0.147315	0.844202	0.446067		307.114	271.151	260.33	251.161		435	355.181	16.0536		6	1			28	345	0.000461	0.999078		256	1441	0.0170053
				298.185	7.30873	-0.128438	1.12459	0.283791	-1.27994		307.161	271.151	261.109	251.174		436	357.15	4.46694		0				28	440	0.000407773	0.999184		257	1441	0.0173144
				298.185	5.55883	-1.3516	-0.109587	0.514213	0.946973		309.032	271.152	261.109	251.21		437	362.15	2.70537		6	3			28	116	0.000380481	0.999239		260	1441	0.00895624
				299.088	5.84505	-0.875455	-0.828554	1.07024	0.633767		309.129	271.188	261.131	253.083		438	363.169	14.2714		2	4			28	437	0.000337705	0.999325		261	1441	0.0289639
				299.145	8.17277	-1.23875	-0.314955	1.05909	0.494611		309.166	271.188	262.141	253.104		439	365.054	22.4365		7				28	143	0.000219679	0.999561		262	1441	0.0414307
				299.147	15.9234	-1.44665	0.272414	0.855044	0.319196		310.131	272.069	262.141	253.104		440	365.155	15.2614		6	3			28	459	0.000152271	0.999695		263	1441	0.0166486
				299.218	21.7886	-1.12509	-0.560284	0.842132	0.843244		310.132	272.089	263.115	253.104		441	365.155	16.0068		7	1			28	63	0.000152245	0.999696		264	1441	0.0057557
				301.073	1.29699	-1.4083	0.777666	-0.0110893	0.641722		310.185	272.106	263.124	253.13		442	365.178	1.82019		6	1			28	410	0.000130457	0.999739		266	1441	0.0207637
				301.072	5.78165	-1.1687	-0.490567	0.737701	0.921565		310.186	272.124	263.148	253.139		443	366.155	12.2689		4	2			28	153	0.00010116	0.999798		267	1441	0.0100974
				301.14	1.25745	-0.917022	1.14641	-0.75442	0.525028		311.106	272.125	264.123	253.14		444	370.242	14.0174		2	3			28	121	7.46e-06	0.999985		268	1441	0.0166454
				303.088	1.77218	-1.07503	-0.627906	0.847359	0.855581		311.108	272.258	264.17	253.14		445	370.242	7.80965		7	7			28	170	7.24e-06	0.999986		269	1441	0.0461324
				303.12	5.35432	-1.37356	-0.0629512	0.521305	0.915208		311.108	273.037	265.069	253.14		446	371.166	8.14466		2	5			29	120	0.000901494	0.998197		270	1441	0.000595604
				303.141	2.32362	0.588315	0.218263	-1.47122	0.664643		311.145	273.084	265.104	253.14		447	372.161	4.32169		4	2			29	71	0.000830675	0.998339		272	1441	0.0223762
				303.141	4.92145	-1.33931	-0.184251	0.838137	0.68543		311.145	273.1	265.11	253.216		448	373.144	0.519599		7	2			29	279	0.000803261	0.998393		273	1441	0.0219099
				303.141	5.54252	-0.474935	-1.18176	0.775642	0.881055		311.145	273.129	265.11	254.089		449	374.162	20.5458		3	1			29	240	0.000779121	0.998442		274	1441	0.0133557
				303.14	0.603064	-0.496369	-1.16811	0.788143	0.876337		311.145	273.13	265.111	254.114		450	377.12	2.68212		2	4			29	437	0.000683463	0.998633		276	1441	0.0240974
				303.141	7.30903	-0.25172	1.16274	0.309239	-1.22026		311.148	273.131	265.14	254.174		451	377.192	23.392		7	7			29	342	0.00066442	0.998671		277	1441	0.0387656
				303.143	8.9569	-0.867592	-0.761143	1.22762	0.401113		311.182	273.131	265.142	254.185		452	377.194	16.6548		3				29	164	0.000648881	0.998702		278	1441	0.0270477
				303.177	15.0147	-1.17327	-0.46696	0.646638	0.993596		311.182	273.158	265.163	255.072		453	379.135	2.88445		0				29	338	0.00061779	0.998764		279	1441	0.037592
				304.136	2.31256	-0.964457	-0.660025	0.415556	1.20893		311.205	274.105	266.073	255.1		454	381.15	14.7211		3	8			29	114	0.000613217	0.998774		280	1441	0.033789
				304.149	13.0999	-1.48218	0.351602	0.42311	0.707465		312.104	274.125	266.089	255.111		455	385.146	6.58278		2	4			29	203	0.000613198	0.998774		281	1441	0.0109952
				304.22	3.13326	-0.390442	-1.23267	0.738003	0.885112		312.2	274.191	267.033	255.112		456	391.156	0.476687		7				29	84	0.000608228	0.998784		283	1441	0.00490351
				305.102	22.4915	-0.178684	-0.532382	-0.747153	1.45822		312.201	274.91	267.064	255.113		457	391.192	0.773874		7	2			29	420	0.000596375	0.998807		284	1441	0.0315113
				305.155	12.2678	-1.45455	0.141282	0.68807	0.625201		313.124	275.088	267.105	255.119		458	392.226	15.7494		6	3			29	250	0.000530593	0.998939		285	1441	0.022727
				305.156	16.0651	-0.423718	-1.20792	0.938881	0.692752		313.159	275.088	267.119	255.119		459	392.225	11.0008		6	3			29	440	0.000515729	0.998969		286	1441	0.035636
				305.156	15.4372	-0.801975	-0.927415	0.890595	0.838795		313.16	275.108	267.12	255.119		460	393.149	0.628715		2	4			29	155	0.000430259	0.999139		287	1441	0.0307498
				305.156	5.57978	1.2879	-0.913871	0.280007	-0.654033		313.161	275.109	267.12	255.129		461	393.171	0.496032		7	2			29	167	0.000391718	0.999217		288	1441	0.0212602
				305.156	3.10092	-1.17225	-0.491522	0.840635	0.82314		314.216	275.11	267.144	255.135		462	393.209	14.1126		2	4			29	100	0.000379418	0.999241		290	1441	0.0267453
				306.073	13.607	0.430697	0.962039	-0.0184578	-1.37428		315.139	275.11	267.156	255.156		463	399.196	13.6409		2	4			29	160	0.000364077	0.999272		291	1441	0.022233
				307.114	11.7745	-1.29835	0.578466	0.960168	-0.240281		315.14	275.125	267.156	255.156		464	401.236	8.51286		7	1			29	112	0.000325617	0.999349		294	1441	0.0229647
				307.114	1.20719	-1.33238	-0.112922	0.433214	1.01209		317.119	275.125	267.179	255.191		465	409.144	0.545506		6	1			29	234	0.000291344	0.999417		295	1441	0.0193621
				307.113	14.8631	-1.04448	-0.666857	0.857732	0.85361		317.123	275.146	268.097	255.194		466	413.138	0.541961		2	4			29	89	0.000289244	0.999422		296	1441	0.0120022
				307.15	20.4954	-0.801895	1.34766	0.169757	-0.715519		317.156	275.146	268.13	255.205		467	417.207	10.6737		6	3			29	458	0.000286585	0.999427		297	1441	0.0257786
				308.088	11.095	-1.22398	0.978953	0.629224	-0.3842		317.156	275.148	269.035	255.207		468	417.209	13.949		7	1			29	350	0.00027739	0.999445		299	1441	0.00278707
				309.033	13.0709	-1.13575	-0.39247	1.20474	0.323486		317.156	275.161	269.078	256.094		469	421.144	4.20059		0				29	286	0.000273	0.999453		300	1441	0.0135584
				309.13	15.8043	-1.3292	-0.139014	0.473248	0.994962		318.151	275.162	269.091	256.096		470	421.166	1.15166		7	7			29	83	0.000208977	0.999582		301	1441	0.00264466
				309.129	12.8124	-1.0712	-0.422661	1.27518	0.218681		318.239	276.12	269.1	256.097		471	423.161	6.00921		4	6			29	245	0.000196784	0.999606		302	1441	0.0172217
				309.168	23.2232	1.05285	-1.04408	-0.637384	0.628614		319.082	276.144	269.105	256.107		472	427.154	13.4655		2	4			29	166	0.000180883	0.999638		303	1441	0.0150142
				310.131	22.4821	-1.25959	-0.348023	0.796252	0.811358		319.114	276.15	269.126	256.187		473	428.186	10.7017		7	2			29	280	0.000140226	0.99972		304	1441	0.0152729
				310.185	7.30553	-1.48055	0.331842	0.712366	0.43634		319.134	277.068	269.128	257.111		474	433.214	2.34164		7	1			29	36	9.58e-05	0.999808		306	1441	0.019824
				311.107	0.411655	-0.799948	-0.914688	0.693851	1.02078		319.135	277.125	269.134	257.127		475	436.251	12.5921		2	3			29	287	4.77e-05	0.999905		307	1441	0.0203078
				311.11	11.9178	1.02547	-0.435894	0.595328	-1.1849		319.171	277.125	269.135	257.127		476	438.231	11.3309		3	9			30	131	0.000672428	0.998655		308	1441	0.0069902
				311.145	18.2348	-1.06421	-0.456506	1.26174	0.258975		320.169	277.14	269.135	257.135		477	441.099	0.532717		2	2			31	589	0.000902676	0.998195		309	1441	0.0142133
				311.145	10.0986	-0.982365	-0.511847	0.174115	1.3201		321.093	277.141	269.135	257.139		478	444.182	4.29784		7	7			31	269	0.000573775	0.998852		310	1441	0.0108886
				311.182	19.5394	-1.14685	-0.529074	0.852837	0.82309		321.129	277.164	269.135	257.149		479	451.175	0.431527		2	4			31	332	0.000395226	0.99921		311	1441	0.0491976
				311.205	11.1364	-1.10887	-0.578349	0.764363	0.922857		321.131	277.177	269.135	257.149		480	459.217	13.8272		3	1			32	351	0.000859	0.998282		313	1441	0.00667598
				312.201	5.44493	-1.427	0.0627323	0.561421	0.802842		321.151	278.078	269.135	257.15		481	461.197	0.661932		7	2			32	463	0.000838048	0.998324		315	1441	0.00792917
				312.201	7.97694	-1.14252	-0.535081	0.814545	0.863053		321.151	278.089	269.136	257.15		482	465.171	5.51024		0	4			32	408	0.00068646	0.998627		316	1441	0.00513578
				312.201	11.3732	-0.185561	0.908654	0.607599	-1.33069		322.133	278.107	269.136	257.171		483	466.223	8.21107		7	1			32	99	0.000598032	0.998804		317	1441	0.0196471
				313.114	11.4858	-1.12397	-0.561033	0.876491	0.808513		323.109	278.129	269.136	257.171		484	469.223	7.47632		7				32	1363	0.000546699	0.998907		319	1441	0.0249196
				313.16	19.5174	-1.26057	0.0250768	1.18657	0.048917		323.145	278.129	269.136	257.171		485	476.305	8.90926		7	1			32	479	0.000402576	0.999195		320	1441	0.00283447
				313.197	19.8379	-0.300897	-1.06091	0.0264245	1.33538		323.145	278.232	269.158	257.171		486	481.163	0.60081		4	2			32	169	0.000169981	0.99966		321	1441	0.0196546
				313.161	9.78853	0.554956	1.12117	-0.71497	-0.961156		325.124	279.091	269.174	258.073		487	487.176	11.7462		6	3			33	1101	0.000908257	0.998183		322	1441	0.0269522
				313.161	18.7852	-1.38918	0.761476	0.696823	-0.0691212		325.125	279.192	269.221	258.082		488	487.174	0.538156		2	5			33	951	0.000399256	0.999201		323	1441	0.0215318
				313.198	25.1909	-1.34815	0.0612367	0.224739	1.06218		325.125	281.099	270.073	258.108		489	489.341	10.2445		3				33	368	2.45e-05	0.999951		324	1441	0.0191615
				313.198	24.0105	-1.24512	-0.373328	0.791826	0.826624		325.184	281.1	270.112	258.109		490	489.34	8.8562		3				34	434	0.000764867	0.99847		325	1441	0.0186416
				314.179	8.25731	-0.700882	0.696072	1.00845	-1.00364		326.163	281.105	270.169	258.11		491	491.232	22.4309		6	1			34	42	0.000713904	0.998572		326	1441	0.0336583
				314.216	7.90345	-1.19245	-0.44184	0.971064	0.663228		326.215	281.106	271.093	258.131		492	513.248	9.3486		5	1			34	129	0.000708022	0.998584		327	1441	0.00654743
				315.14	7.30535	-1.37171	0.948418	0.465947	-0.0426598		326.216	281.135	271.094	259.08		493	518.314	12.1917		7	1			34	450	0.000705164	0.99859		328	1441	0.0181852
				317.034	2.08089	-0.795125	-0.929872	0.949985	0.775012		327.137	281.149	271.144	259.093		494	557.273	10.8536		7	1			34	357	0.000597472	0.998805		329	1441	0.0230057
				317.046	5.79557	-0.553776	-1.12652	0.7608	0.919495		327.139	281.159	271.15	259.104		495	689.394	15.6925		7				34	128	0.000537005	0.998926		331	1441	0.0250831
				317.093	15.5937	-1.03083	-0.220866	1.36923	-0.117533		327.14	281.16	271.15	259.114		496	313.104	6.65805		0	11			34	392	0.000425	0.999151		332	1441	0.0453826
				317.116	0.484639	0.266028	-1.34536	1.05772	0.0216114		327.14	281.171	271.151	259.114		497	265.163	10.011		0				34	79	0.000406113	0.999188		334	1441	0.0488991
				317.123	12.9072	-1.14476	1.18964	0.347207	-0.392086		327.14	281.171	271.151	259.114		498	295.172	11.361		0				34	261	0.00037	0.999261		335	1441	0.0498432
				317.155	0.791637	-1.1227	-0.560586	0.776194	0.907091		327.14	281.172	271.151	259.115		499	275.148	11.8182		0				34	325	0.000310112	0.99938		336	1441	0.0221938
				317.156	5.40205	-0.979608	-0.744377	0.851854	0.872132		327.177	281.207	271.151	259.128		500	413.176	12.5894		0				34	466	0.00018194	0.999636		337	1441	0.018365
				317.158	11.0003	-1.14303	-0.469404	1.10047	0.511961		327.2	282.134	271.151	259.143		501	333.155	13.8136		0				34	238	0.000137	0.999726		338	1441	0.0344508
				318.151	2.41703	-1.20251	-0.415348	0.618219	0.999636		328.143	282.162	271.187	259.144		502	341.156	13.816		0	10			34	285	0.000115	0.999769		339	1441	0.0498126
				318.154	6.57461	-1.19129	-0.431365	0.613527	1.00913		328.233	282.181	271.187	259.164		503	547.329	14.296		0				34	371	9.16e-05	0.999817		340	1441	0.041169
				318.189	18.7726	-0.925606	0.579318	1.10794	-0.761652		329.124	282.19	272.07	260.068		504	209.151	19.1035		0				34	319	7.57e-05	0.999849		341	1441	0.0381174
				319.115	5.54671	-0.767956	-0.948486	0.721235	0.995208		329.155	283.093	272.089	260.088		505	297.091	0.410508		0				34	196	6.25e-05	0.999875		342	1441	0.0329935
				319.135	0.426667	-0.737719	-0.961716	0.641347	1.05809		329.158	283.112	272.125	260.11		506	259.128	0.462824		0				34	93	2.99e-05	0.99994		344	1441	0.00829602
				319.135	8.27489	-0.431097	0.749238	0.890261	-1.2084		329.186	283.114	272.139	260.134		507	196.094	0.512132		0				35	150	0.000997037	0.998006		345	1441	0.0366292
				319.135	1.37417	-1.39161	-0.0633215	0.7496	0.705336		329.187	283.142	273.015	260.161		508	173.078	0.60519		0				35	131	0.000642666	0.998715		346	1441	0.0252342
				319.171	7.90635	-1.17698	-0.479722	0.906603	0.750101		331.079	283.142	273.084	260.33		509	100.077	0.802243		0				35	449	0.000440915	0.999118		347	1441	0.0457
				319.171	6.63733	0.990165	-1.36368	0.399113	-0.0255963		331.135	283.144	273.107	261.11		510	463.211	1.74241		0				35	492	8.09e-05	0.999838		348	1441	0.0189768
				319.174	9.12496	-1.42565	0.368353	0.898042	0.159255		331.171	283.15	273.108	261.129		511	433.203	1.92993		0	4			35	289	1.7e-05	0.999966		350	1441	0.0355945
				319.173	13.8177	-1.17181	-0.138451	1.26721	0.0430533		331.171	283.174	273.13	262.14		512	430.167	2.08542		0				36	266	0.00097725	0.998045		351	1441	0.041703
				320.089	15.2756	-0.728117	1.23948	0.377869	-0.889236		331.173	283.175	273.13	262.14		513	361.145	0.622624		0				36	307	0.000934735	0.998131		352	1441	0.00158923
				320.17	8.94782	-1.02907	-0.448812	1.30794	0.169939		331.173	285.078	273.131	263.088		514	145.065	14.2295		0				36	295	0.000807	0.998386		353	1441	0.0196849
				321.129	14.6881	-0.116333	-1.30069	0.327267	1.08976		331.207	285.102	273.145	263.115		515	191.104	16.4634		0				36	155	0.000791893	0.998416		355	1441	0.0133341
				321.13	12.4996	-0.456376	-0.999126	0.121852	1.33365		332.167	285.109	274.083	263.125		516	200.068	5.59816		0				36	437	0.000783529	0.998433		356	1441	0.00122969
				321.13	11.8035	-1.05404	-0.524623	0.360562	1.2181		333.129	285.13	274.105	263.147		517	221.115	9.26022		0	10			36	306	0.000742739	0.998515		357	1441	0.0216296
				321.129	3.08386	-1.07972	-0.613643	0.737338	0.956024		333.15	285.13	274.108	264.122		518	225.089	21.5701		0				36	120	0.000728265	0.998543		358	1441	0.000367851
				321.15	1.3512	-1.42731	0.0684631	0.547413	0.811437		333.187	285.131	274.125	264.17		519	229.104	5.75583		0				36	234	0.000701063	0.998598		359	1441	0.0126718
				321.189	8.10921	-1.3017	-0.26784	0.752256	0.817283		334.185	285.133	275.088	265.069		520	234.206	19.6716		0				36	350	0.000662933	0.998674		360	1441	0.00838438
				321.239	27.3949	-1.34027	-0.141995	0.947218	0.535052		334.186	285.157	275.09	265.104		521	240.16	14.6948		0				36	458	0.000659881	0.99868		361	1441	0.0248677
				322.154	11.0747	-1.30756	-0.252416	0.70995	0.850026		335.166	285.167	275.109	265.11		522	267.107	0.456925		0				36	104	0.000657934	0.998684		362	1441	0.0322211
				322.154	13.8808	-1.27719	-0.282875	0.969598	0.590466		335.166	286.201	275.11	265.111		523	269.098	4.3556		0				36	440	0.00064414	0.998712		363	1441	0.00160867
				323.146	17.8009	-0.726495	0.113752	1.3721	-0.759354		335.166	287.045	275.11	265.139		524	256.107	7.76573		0	8			36	338	0.000642424	0.998715		364	1441	0.0186858
				323.145	13.7681	-1.00066	0.795741	0.922361	-0.717438		335.167	287.051	275.124	265.14		525	281.146	0.693067		0				36	286	0.000631	0.998737		365	1441	0.0113651
				323.143	18.8665	-1.27249	-0.194835	1.09856	0.36876		336.169	287.088	275.124	265.151		526	267.18	8.85337		0				36	71	0.000617674	0.998765		369	1441	0.0107362
				324.062	11.0929	-1.22444	0.963868	0.648818	-0.388242		336.169	287.088	275.125	265.163		527	269.173	23.2558		0				36	168	0.000615918	0.998768		370	1441	0.0472543
				324.14	11.1519	-1.07619	-0.596413	0.62737	1.04523		336.2	287.099	275.146	265.176		528	317.144	1.21441		0				36	329	0.0006014	0.998797		371	1441	0.0202861
				325.062	22.6805	-1.42377	0.532437	0.827869	0.0634622		336.201	287.101	275.148	265.186		529	274.153	5.08152		0				36	114	0.000567503	0.998865		372	1441	0.0117259
				325.123	0.577113	-0.64131	0.363839	-0.960776	1.23825		337.096	287.11	275.148	266.072		530	298.185	7.30873		0				36	250	0.000507853	0.998984		373	1441	2.62466e-05
				325.125	8.94725	-0.719746	-0.829201	1.3198	0.229144		337.124	287.117	275.148	266.09		531	441.168	1.17667		0	3			36	167	0.000496821	0.999006		374	1441	0.00635222
				325.124	14.6503	-0.907048	0.786626	0.940902	-0.82048		337.124	287.125	276.144	267.033		532	309.033	13.0709		0				36	280	0.000449667	0.999101		375	1441	0.0151841
				325.185	7.81141	-0.213659	-1.32823	0.744253	0.797641		337.124	287.146	276.157	267.062		533	287.099	3.71749		0				36	112	0.000370661	0.999259		377	1441	0.00761013
				325.184	8.3288	-1.46919	0.237783	0.731382	0.500024		337.166	287.146	276.18	267.107		534	314.126	19.9507		0				36	160	0.000320309	0.999359		378	1441	0.0303328
				325.197	15.8903	-1.30378	-0.244452	0.918852	0.629378		339.141	287.146	277.104	267.119		535	314.179	8.25731		0				36	100	0.00026957	0.999461		379	1441	0.0213286
				326.09	0.48602	-0.778662	-0.93982	0.729181	0.989302		339.147	287.146	277.104	267.119		536	320.097	2.75792		0				36	287	0.000262	0.999476		380	1441	0.026592
				326.154	0.582431	-0.934684	-0.772085	0.661397	1.04537		339.173	287.148	277.125	267.119		537	321.13	12.4996		0				36	164	0.000252909	0.999494		383	1441	0.00166943
				326.162	13.8147	-0.761105	-0.964093	0.901909	0.823289		340.195	287.183	277.14	267.119		538	325.123	0.577113		1				36	84	0.000222231	0.999556		385	1441	0.0201674
				326.216	12.2744	-1.2598	-0.335645	0.915008	0.68044		340.231	288.099	277.14	267.145		539	407.119	1.30913		0				36	83	0.000109416	0.999781		388	1441	0.00220421
				326.216	8.14402	-1.31137	-0.233461	0.900002	0.644828		341.097	288.124	277.14	267.156		540	327.102	0.404684		0				36	245	7.83e-05	0.999843		389	1441	0.0270471
				327.131	0.733208	-1.23638	-0.380699	0.711156	0.905922		341.118	288.15	277.141	267.156		541	305.155	16.6391		0				36	89	5.27e-05	0.999895		391	1441	0.0456116
				327.137	3.09147	-0.0904332	0.273698	1.11255	-1.29582		341.155	289.011	277.164	267.18		542	319.114	2.30789		0				36	166	2.15e-05	0.999957		392	1441	0.0183032
				327.141	5.33284	-1.30771	-0.234927	0.621555	0.921077		341.156	289.104	277.177	267.206		543	331.172	9.17086		0	12			37	85	0.000979378	0.998041		393	1441	0.0279589
				327.14	16.6922	-1.13353	1.24813	0.217206	-0.331805		341.156	289.125	278.078	268.094		544	357.148	2.86801		0	11			37	381	0.000849394	0.998301		394	1441	0.0164903
				327.14	17.3426	-0.693215	1.14844	0.512977	-0.968197		342.211	289.126	278.09	268.13		545	364.195	11.003		0	10			37	400	0.000677001	0.998646		396	1441	0.00653228
				327.2	6.23439	-1.472	0.224745	0.673077	0.574176		342.211	289.152	278.232	269.079		546	399.026	2.45951		3				37	206	0.000571361	0.998857		397	1441	0.0141594
				328.232	11.1397	-1.39641	-0.0341784	0.602195	0.828393		342.211	289.161	279.091	269.089		547	381.151	2.86934		0	11			37	82	0.000489	0.999022		398	1441	0.0265341
				329.157	4.40953	-0.213809	-1.29701	0.499727	1.0111		342.211	289.162	281.098	269.098		548	355.063	21.5826		0				37	376	0.000486455	0.999027		399	1441	0.00538842
				329.156	5.07605	-1.49769	0.438007	0.487376	0.572308		342.896	290.123	281.099	269.105		549	362.18	8.88796		0				37	101	0.000479267	0.999041		401	1441	0.0376175
				329.158	11.0057	-0.324579	-0.401942	1.47438	-0.74786		343.135	290.124	281.099	269.126		550	392.187	7.71498		0	11			37	305	0.000280395	0.999439		402	1441	0.0158321
				329.186	13.4012	-1.23404	-0.391523	0.849021	0.776542		343.17	291.047	281.106	269.127		551	397.143	0.561913		0				37	318	1.29e-05	0.999974		404	1441	0.0161416
				329.192	21.4421	-1.24728	-0.368918	0.840897	0.775299		343.17	291.087	281.127	269.134		552	384.221	7.87313		0				38	313	0.000885993	0.998228		405	1441	0.00729192
				329.229	17.6675	-1.19866	-0.443156	0.723327	0.91849		343.171	291.12	281.135	269.134		553	483.181	3.73176		0				38	221	0.00084854	0.998303		406	1441	0.0113672
				331.079	22.4446	-1.19936	-0.332788	1.13827	0.393874		343.207	291.141	281.149	269.134		554	411.159	0.610175		0				38	374	0.000785827	0.998428		407	1441	0.0170127
				331.135	0.681667	-0.688244	-0.175306	1.462	-0.59845		344.226	291.141	281.159	269.135		555	428.247	9.78339		0	4			38	224	0.000555	0.99889		408	1441	0.0450818
				331.172	8.13927	-1.38004	-0.070479	0.864009	0.586514		344.227	291.156	281.16	269.135		556	457.164	0.555803		0	10			38	481	0.000543154	0.998914		409	1441	0.0081313
				331.171	12.2751	-1.19502	-0.45423	0.877532	0.771716		344.227	291.157	281.171	269.135		557	439.156	5.49905		0				38	133	0.000520085	0.99896		410	1441	0.0447611
				331.171	15.1601	-1.173	0.341674	1.17783	-0.346505		345.094	292.094	281.172	269.135		558	472.212	12.1684		0				38	448	0.000517906	0.998964		411	1441	0.00149237
				331.172	9.17086	-0.752479	-0.954357	1.03554	0.671299		345.149	292.121	281.172	269.136		559	519.173	0.589388		4	4			38	197	0.00049804	0.999004		412	1441	0.0405908
				331.174	10.8128	-0.388189	0.740933	0.881483	-1.23423		345.15	292.174	281.173	269.159		560	176.118	14.1508		0				38	327	0.000418304	0.999163		413	1441	0.0275963
				331.173	14.482	-1.18718	-0.452932	0.962295	0.67782		345.151	293.098	282.064	269.173		561	275.088	4.03654		0				38	209	0.000344042	0.999312		414	1441	0.00887711
				331.208	22.1067	-1.26121	-0.343415	0.757485	0.847136		345.165	293.099	282.19	269.221		562	253.104	4.39307		0				38	320	0.000314728	0.999371		415	1441	0.0136518
				331.208	19.9379	-1.0951	-0.600548	0.812438	0.883205		345.187	293.141	283.112	269.222		563	271.093	4.43641		0				38	185	0.000133127	0.999734		417	1441	0.0444484
				333.13	5.42173	-1.22005	-0.414956	0.780938	0.854066		345.236	293.146	283.112	270.072		564	220.094	4.99781		0				38	264	0.000131994	0.999736		419	1441	0.0315184
				333.15	0.547326	-1.08857	-0.547445	0.520473	1.11554		346.181	293.146	283.114	270.168		565	255.119	5.09953		0				38	135	0.000127006	0.999746		420	1441	0.0365438
				333.153	11.1704	-1.48501	0.525473	0.650471	0.309063		347.131	293.208	283.114	271.093		566	260.068	5.58192		0				38	200	0.00011681	0.999766		421	1441	0.0406779
				333.155	13.8136	0.193329	0.381974	0.863703	-1.43901		347.166	294.097	283.115	271.094		567	248.068	5.59876		0				38	316	8.01e-05	0.99984		422	1441	0.00876163
				334.184	10.9985	-1.29914	-0.273893	0.789002	0.784028		347.166	294.108	283.142	271.105		568	305.156	5.57978		0				39	433	0.000716132	0.998568		426	1441	0.0317182
				334.185	8.93448	-0.272972	-0.681231	1.47864	-0.524437		347.166	295.151	283.144	271.114		569	405.172	5.64704		0	12			39	341	0.000522261	0.998955		427	1441	0.0363551
				335.109	1.34726	-1.48928	0.392589	0.663549	0.433144		347.168	295.151	283.151	271.15		570	271.105	5.71337		0				40	232	0.000970643	0.998059		428	1441	0.00661804
				335.13	0.688191	-0.890189	-0.837536	0.78146	0.946265		348.174	295.151	283.174	271.15		571	283.114	5.83872		0	12			40	252	0.000858732	0.998283		433	1441	0.0342886
				335.167	2.30815	-0.783699	-0.893284	0.537061	1.13992		348.2	295.151	283.174	271.151		572	229.047	5.88644		0				40	388	0.000580143	0.99884		434	1441	0.0319099
				335.167	5.12963	-1.15982	-0.50264	0.730554	0.931909		348.2	295.152	283.175	271.151		573	305.156	6.63252		0				40	127	0.000403	0.999193		435	1441	0.0466688
				335.166	2.86826	-0.292403	-1.28881	0.831549	0.749664		349.146	295.175	283.175	271.151		574	448.273	6.68034		0				40	299	0.000402387	0.999195		437	1441	0.0358728
				335.166	4.51403	0.465524	-1.09123	1.14854	-0.522838		349.182	295.188	285.129	271.151		575	386.236	7.79419		0				40	478	0.000376512	0.999247		438	1441	0.0329088
				336.199	17.8456	-0.522834	0.589754	1.05663	-1.12355		349.182	296.11	285.13	271.151		576	493.221	8.02752		0				40	213	0.000304442	0.999391		439	1441	0.0216831
				336.2	13.819	-1.08768	0.493805	1.13263	-0.538751		349.182	296.151	285.13	271.151		577	354.212	9.63858		0				40	301	0.000290597	0.999419		440	1441	0.0353828
				336.201	9.13222	-1.29997	-0.216941	0.995625	0.521287		349.19	296.183	285.133	271.187		578	449.233	10.7729		0				40	41	0.000191	0.999617		441	1441	0.0324576
				336.323	29.7167	0.00281548	1.38365	-0.942596	-0.443869		350.18	297.084	285.142	271.187		579	371.166	10.7944		0				40	363	2.18e-05	0.999956		442	1441	0.0406759
				337.092	0.532717	-0.821836	-0.908991	0.850571	0.880256		350.186	297.084	285.165	271.2		580	324.062	11.0929		0				40	352	9.48e-06	0.999981		443	1441	0.0122428
				337.095	22.5164	-0.714987	0.495181	-0.943528	1.16333		351.139	297.089	285.166	272.069		581	371.166	11.3149		0	10			41	470	0.000976349	0.998047		444	1441	0.0438039
				337.104	12.5036	-0.0413395	-1.17941	-0.0462027	1.26695		351.14	297.101	285.217	272.089		582	541.28	11.9337		0				41	377	0.000955023	0.99809		445	1441	0.00812161
				337.125	14.1289	-1.18994	-0.439642	0.992236	0.637351		351.14	297.104	286.105	272.125		583	445.201	12.5879		0	11			41	69	0.000837497	0.998325		446	1441	0.02683
				337.124	13.1657	-1.38129	-0.0889466	0.775811	0.69443		351.141	297.13	286.141	272.139		584	395.165	12.8741		0				41	127	0.000813517	0.998373		447	1441	0.00678596
				337.197	15.0128	-0.919174	-0.698768	0.385902	1.23204		351.161	297.13	287.05	272.258		585	504.298	12.972		0	3			41	232	0.000813268	0.998373		448	1441	0.00272198
				339.098	0.532717	-1.09284	-0.603952	0.874921	0.821867		352.23	297.13	287.099	273.013		586	410.236	12.9821		0	8			41	220	0.000804157	0.998392		450	1441	0.0268047
				339.141	12.236	-1.14237	0.122097	1.27158	-0.25131		352.244	297.154	287.099	273.083		587	305.156	13.8082		0				41	388	0.000753438	0.998493		451	1441	0.00645254
				339.14	10.9969	-1.22326	-0.410699	0.812194	0.821766		353.118	297.165	287.109	273.093		588	459.217	14.3406		0	10			41	226	0.00064949	0.998701		455	1441	0.047011
				339.199	8.1072	-1.35637	-0.151748	0.757157	0.750961		353.155	297.166	287.109	273.107		589	581.31	14.9306		0	4			41	252	0.000409404	0.999181		456	1441	0.0143267
				340.125	8.18762	-1.26712	-0.334213	0.783704	0.817629		353.193	297.167	287.117	273.108		590	501.228	15.0282		0	10			41	301	0.000363526	0.999273		457	1441	0.0106917
				340.125	5.1796	-1.18644	-0.463596	0.91482	0.735216		353.221	297.19	287.125	273.122		591	393.121	15.1695		0				41	299	0.000348108	0.999304		458	1441	0.035769
				340.136	6.56884	-0.921297	-0.794542	0.703221	1.01262		354.211	297.651	287.135	273.13		592	399.16	15.2448		0				41	213	0.000320322	0.999359		459	1441	0.0406541
				340.232	10.7215	-1.23567	-0.38133	0.909381	0.707621		354.212	298.116	287.146	273.13		593	362.217	15.2226		0				41	352	0.000282685	0.999435		460	1441	0.0185402
				341.098	8.95054	-0.969498	1.08357	0.606075	-0.72015		355.135	298.133	287.146	273.132		594	380.226	15.3232		0				41	363	0.000276002	0.999448		461	1441	0.010112
				341.12	9.08483	-0.0442377	1.05658	0.321257	-1.3336		355.135	298.166	287.146	273.145		595	503.243	15.4133		0	10			41	478	0.000205356	0.999589		462	1441	0.0486963
				341.117	0.44504	-1.14281	-0.533229	0.787484	0.888553		355.135	298.186	287.146	273.18		596	387.245	16.0696		0	10			42	233	0.000976	0.998047		463	1441	0.0380648
				341.119	6.56405	-0.56896	-1.09502	0.616571	1.04741		355.148	299.088	287.146	274.084		597	542.313	16.2802		0				42	324	0.000761767	0.998476		464	1441	0.0207321
				341.156	13.816	-1.08477	-0.389949	1.27764	0.197081		355.163	299.145	287.147	274.104		598	424.251	16.4518		0	10			42	371	0.000538098	0.998924		465	1441	0.0278999
				341.155	9.75225	-1.24826	0.999541	0.578144	-0.329429		355.23	299.145	288.098	274.108		599	591.294	17		0				42	196	0.000524	0.998953		466	1441	0.0193839
				341.156	9.12345	-1.10917	-0.4786	1.16816	0.419613		355.237	299.146	288.123	274.125		600	431.271	17.136		0				42	93	0.000485449	0.999029		467	1441	0.0387006
				341.156	17.943	-0.0792368	1.01199	0.40958	-1.34233		355.237	299.182	288.141	274.153		601	322.183	17.3402		0				42	466	0.000469311	0.999061		468	1441	0.0120219
				341.155	10.2937	-1.4872	0.532079	0.321056	0.634067		356.226	299.218	288.17	274.909		602	635.319	17.6188		0				42	379	0.000463043	0.999074		470	1441	0.00610835
				342.211	8.32303	-1.25626	-0.349712	0.873526	0.732442		356.226	301.051	288.17	275.088		603	336.199	17.8456		0				42	278	0.000301	0.999397		471	1441	0.021414
				342.21	9.71936	-0.108922	1.24788	0.055949	-1.19491		356.226	301.073	288.17	275.088		604	318.189	18.7726		0				42	450	0.000279668	0.999441		472	1441	0.041992
				342.211	7.80854	-1.08519	-0.61137	0.779673	0.916891		357.151	301.074	288.206	275.108		605	257.171	19.0478		0				42	285	0.000260251	0.999479		473	1441	0.00365099
				342.211	7.31007	-1.34807	0.322702	-0.013089	1.03846		357.211	301.106	289.058	275.109		606	275.124	19.0743		0				42	328	0.000200565	0.999599		474	1441	0.00976506
				343.113	17.3435	-1.02102	0.720649	0.984772	-0.6844		357.211	301.126	289.104	275.109		607	231.083	0.407885		0				42	460	0.000154413	0.999691		475	1441	0.0421344
				343.135	3.95775	-0.889034	-0.726738	1.24154	0.374234		357.229	301.14	289.118	275.124		608	377.14	0.426539		0				42	134	9.97e-05	0.999801		477	1441	0.0196455
				343.172	13.0777	-1.12268	-0.254658	1.29125	0.0860848		358.242	302.937	289.125	275.124		609	273.093	0.426667		0				42	128	5.77e-05	0.999885		478	1441	0.00315723
				343.207	15.2022	0.274415	-1.08257	1.24852	-0.440371		359.136	303.12	289.125	275.146		610	433.165	0.426667		0				42	357	5.97e-06	0.999988		479	1441	0.0398223
				344.167	12.2749	-1.1194	-0.561311	0.741657	0.939054		359.168	303.141	289.143	275.148		611	463.176	0.426667		0	12			43	130	0.000970955	0.998058		481	1441	0.00322754
				344.227	6.23263	-1.48387	0.318021	0.676211	0.489635		359.181	303.141	289.161	275.148		612	395.151	0.427781		0				43	443	0.000885263	0.998229		483	1441	0.0151058
				345.094	22.4472	-0.630298	0.392612	1.21892	-0.981233		359.183	303.141	289.162	275.148		613	301.124	0.429584		0				43	219	0.000863476	0.998273		484	1441	0.0402388
				345.13	12.2685	-1.20924	-0.433568	0.834527	0.808282		359.239	303.143	291.087	276.143		614	481.202	0.437762		0				43	372	0.000853	0.998294		485	1441	0.00941964
				345.149	0.60643	-0.608592	-1.00285	0.402268	1.20917		361.145	304.137	291.104	276.156		615	287.109	0.451872		0	4			43	374	0.000775855	0.998448		486	1441	0.00252002
				345.15	12.9887	-0.0540007	1.13522	0.208998	-1.29022		361.145	304.144	291.12	276.156		616	283.125	0.461205		0				43	221	0.00071637	0.998567		487	1441	0.0339642
				345.151	5.28931	-0.668772	-1.02967	1.00761	0.690834		361.145	304.146	291.12	276.18		617	401.139	0.462447		0				43	303	0.000715836	0.998568		488	1441	0.0345147
				345.166	14.6878	-1.43959	0.326334	0.23929	0.873968		361.146	304.149	291.12	277.095		618	407.113	0.499912		0				43	73	0.000713959	0.998572		491	1441	0.0482199
				345.187	11.6562	-1.09131	-0.55378	1.09569	0.549404		361.155	304.176	291.141	277.103		619	779.206	0.511433		0				43	313	0.000685758	0.998628		493	1441	0.0222896
				345.187	10.7266	-1.38482	-0.0784288	0.678776	0.78447		361.181	305.103	291.156	277.104		620	421.13	0.516348		0				43	310	0.000621637	0.998757		494	1441	0.00963636
				347.13	0.425732	-1.31481	-0.23739	0.847654	0.70455		361.181	305.119	291.156	277.104		621	129.052	0.523121		0				43	242	0.000587347	0.998825		495	1441	0.0444208
				347.166	7.30152	-0.586402	-1.10555	0.810432	0.881524		361.182	305.127	291.179	277.139		622	857.192	0.524453		0				43	457	0.000573965	0.998852		559	1441	0.0112745
				347.166	7.80547	-1.07971	-0.621447	0.827664	0.873496		361.184	305.155	292.093	277.14		623	624.183	0.528812		0				43	300	0.000507088	0.998986		743	1441	0.0172762
				347.167	0.716926	-1.04213	-0.669751	0.848154	0.86373		361.22	305.156	292.094	277.14		624	785.226	0.529889		0				43	396	0.000504887	0.99899		773	1441	0.0472937
				347.166	8.32568	-0.0380939	0.325826	1.05008	-1.33781		362.177	305.156	292.121	277.163		625	231.145	0.531734		0				43	178	0.000498924	0.999002		1008	1441	0.0385933
				347.169	11.0044	-1.30522	0.184182	1.1236	-0.00255959		362.215	305.156	292.144	277.177		626	371.151	0.532717		0				43	405	0.000408235	0.999184		1085	1441	0.0391412
				348.11	6.20069	-0.529204	-1.1171	1.06487	0.581435		363.161	305.157	292.174	278.078		627	391.123	0.532717		0				43	428	0.000394983	0.99921		1338	1441	0.0342302
				348.162	4.98638	-0.743262	-0.973111	0.74061	0.975763		363.161	305.157	292.175	278.089		628	574.203	0.532717		0				43	355	0.000386469	0.999227		1355	1441	0.0384889
				348.174	14.6914	-1.32209	-0.199843	0.925263	0.596674		363.197	306.073	293.1	278.232		629	644.15	0.532717		0				43	66	0.000322224	0.999356		1427	1441	0.0420489
				348.2	14.484	-1.25865	-0.285934	1.03797	0.50662		364.106	306.16	293.133	279.09		630	492.173	0.539711		0				43	360	0.00032	0.999359		1430	1441	0.0165124
				348.201	8.95094	-0.937803	-0.78123	0.987323	0.73171		364.195	306.263	293.173	279.192		631	405.139	0.553747		0				43	147	0.000290916	0.999418		2	1442	0.0201273
				349.092	22.42	-0.837935	-0.872965	1.04546	0.66544		365.028	307.114	294.121	281.099		632	363.101	0.5549		0	11			43	51	0.000278624	0.999443		3	1442	0.0451291
				349.145	1.06514	-1.31181	-0.245636	0.723865	0.833577		365.154	307.114	295.104	281.099		633	558.21	0.5549		0				43	132	0.000152589	0.999695		8	1442	0.0430615
				349.183	16.0864	-1.16365	-0.498542	0.741788	0.9204		365.156	307.115	295.114	281.105		634	635.291	0.5549		0				43	409	0.000135323	0.999729		9	1442	0.0330992
				349.182	8.42946	-0.41046	1.04522	0.559428	-1.19419		365.176	307.162	295.151	281.107		635	471.18	0.574428		0				43	406	0.000115504	0.999769		12	1442	0.00740633
				349.182	12.2568	-1.46023	0.16333	0.654398	0.642504		365.176	307.174	295.151	281.109		636	203.088	0.576283		0				43	223	4.1e-05	0.999918		15	1442	0.00344164
				349.182	14.1153	-0.861073	-0.623679	1.36178	0.122968		365.177	307.175	295.151	281.128		637	369.084	0.576283		0				43	461	2.62e-05	0.999948		16	1442	0.0341062
				349.183	6.20683	-0.614824	-1.05069	1.08876	0.576757		366.211	308.088	295.151	281.134		638	396.157	0.593132		0				44	369	0.000977436	0.998045		18	1442	0.0435719
				349.182	15.4495	-1.42079	0.0292405	0.774176	0.617374		366.211	308.222	295.151	281.146		639	172.55	0.603912		0				44	325	0.000610851	0.998778		19	1442	0.00934622
				349.181	13.1179	-1.37	0.634553	-0.106611	0.842062		367.135	309.032	295.162	281.149		640	435.168	0.63271		0				44	392	0.000450417	0.999099		22	1442	0.0294171
				350.181	13.8543	0.359459	0.609302	0.523165	-1.49192		367.17	309.13	295.174	281.158		641	473.083	0.639617		0				44	559	0.000409238	0.999182		24	1442	0.0193502
				350.216	12.5224	-0.91546	-0.78129	1.08506	0.61169		367.709	309.13	295.187	281.159		642	331.135	0.681667		0				44	179	0.000101983	0.999796		25	1442	0.0435731
				351.104	0.645839	-0.666083	-1.0143	0.599686	1.0807		368.204	309.13	296.136	281.16		643	474.228	0.681667		0				45	457	0.000961156	0.998078		26	1442	0.0452416
				351.14	2.31144	-1.26863	-0.120516	0.241142	1.148		368.231	309.166	296.152	281.208		644	713.108	0.681667		0				45	310	0.00093423	0.998132		27	1442	0.0414873
				351.14	5.18208	-1.37845	0.053733	0.33104	0.993679		369.085	309.203	296.183	282.14		645	526.047	0.686152		0				45	242	0.00088108	0.998238		28	1442	0.0422376
				351.14	4.51053	0.559801	-1.03592	1.10413	-0.628005		369.15	310.132	297.092	282.19		646	359.169	0.696363		0	4			45	443	0.000725902	0.998548		29	1442	0.0412818
				351.14	13.5394	-1.4211	0.12765	0.899395	0.394052		369.15	310.133	297.104	283.111		647	521.214	0.703459		0				45	397	0.00071938	0.998561		30	1442	0.000564788
				352.686	12.2623	-1.26512	-0.331518	0.884788	0.711847		369.15	310.185	297.131	283.113		648	493.223	0.703497		0				45	73	0.00069949	0.998601		33	1442	0.0456587
				397.143	0.561913	-0.506842	-0.0204225	1.40462	-0.877352		369.186	311.109	297.131	283.114		649	449.116	0.714741		0				45	406	0.000684856	0.99863		35	1442	0.00279052
				353.156	14.4846	-1.31087	-0.219473	0.941925	0.588417		369.186	311.11	297.131	283.114		650	188.068	0.717088		0	4			45	268	0.000419	0.999161		36	1442	0.0377185
				353.155	13.8128	-1.09948	-0.345651	1.28268	0.162451		369.246	311.11	297.154	283.121		651	627.174	0.721874		0	3			45	355	0.000342162	0.999316		37	1442	0.0365248
				353.192	17.9289	-1.43447	0.0733947	0.607568	0.753507		370.187	311.141	297.166	283.125		652	463.213	0.732058		0				45	191	0.000281861	0.999436		40	1442	0.0228925
				353.192	13.7122	-1.44466	0.158291	0.817137	0.469235		370.241	311.145	297.19	283.142		653	230.099	0.792055		0				45	303	0.000243	0.999513		41	1442	0.0201056
				353.191	22.2526	-0.869033	-0.725879	1.26969	0.325224		370.241	311.146	298.115	283.143		654	495.179	0.846136		0	12			45	130	0.000220166	0.99956		43	1442	0.0384785
				354.212	9.63858	-0.91285	1.3671	0.0847801	-0.539031		371.127	311.146	298.166	283.149		655	449.199	1.02698		0				45	300	0.000198	0.999604		45	1442	0.0493237
				355.109	22.464	-0.670802	-0.929214	0.349142	1.25087		371.165	311.182	298.185	283.151		656	465.168	1.06009		0				45	477	0.000124906	0.99975		47	1442	0.0195142
				355.135	7.46959	-0.872532	-0.858476	0.907419	0.823589		371.166	311.182	299.088	283.173		657	487.21	1.08362		0				45	60	8.05e-05	0.999839		48	1442	0.0465049
				355.135	13.8432	0.272567	0.331561	0.845387	-1.44952		371.166	311.205	299.123	283.173		658	403.202	1.0909		0				45	364	7.38e-05	0.999852		50	1442	0.0199329
				355.133	0.537875	-1.20172	-0.441203	0.745244	0.897677		371.226	312.105	299.142	283.173		659	142.086	1.11511		0				45	407	4.75e-06	0.999991		51	1442	0.0402164
				355.164	12.2634	-0.852546	0.16642	1.34558	-0.659455		371.238	312.201	299.146	283.174		660	569.214	1.11636		0				46	364	0.000985504	0.998029		52	1442	0.0283072
				355.181	16.0536	-1.37263	-0.100463	0.838516	0.634577		372.115	312.201	299.146	285.13		661	215.088	1.1434		0				46	224	0.000903063	0.998194		54	1442	0.00705651
				356.226	13.2116	0.103174	0.882393	0.435944	-1.42151		372.169	313.098	299.218	285.13		662	273.107	1.1455		0				46	300	0.000825272	0.998349		56	1442	0.0224802
				356.227	7.10901	-0.00517404	0.927808	-1.38693	0.464296		372.257	313.125	301.072	285.13		663	120.056	1.14785		0				46	191	0.000789119	0.998422		58	1442	0.0437631
				356.227	8.10426	-1.21011	-0.43193	0.799408	0.842629		372.257	313.161	301.073	285.133		664	414.232	1.17186		0				46	66	0.000686121	0.998628		59	1442	0.0200458
				357.15	4.46694	-1.30614	-0.250462	0.678885	0.877716		372.257	313.161	301.141	285.166		665	383.129	1.18328		0				46	385	0.000647372	0.998705		60	1442	0.0486802
				357.21	5.96558	-1.48257	0.282791	0.633733	0.566044		373.184	313.161	301.141	285.202		666	259.114	1.19341		0				46	324	0.000561834	0.998876		61	1442	0.0451386
				358.243	6.28067	-0.959565	-0.112334	1.3997	-0.327802		373.196	314.216	303.074	285.217		667	258.131	1.20622		0				46	130	0.000322931	0.999354		63	1442	0.0442651
				359.137	18.7369	-0.304266	0.88132	0.702483	-1.27954		374.236	315.141	303.088	286.104		668	357.138	1.21739		0				46	457	0.000312629	0.999375		65	1442	0.00283505
				359.169	0.696363	-0.613174	-1.08227	0.75985	0.935595		374.237	315.141	303.119	286.141		669	199.093	1.2329		0				46	242	0.000288544	0.999423		66	1442	0.0448138
				359.166	9.6627	0.184773	1.3032	-1.02726	-0.460721		375.16	315.157	303.141	287.051		670	211.094	1.24437		0				46	310	0.0002742	0.999452		67	1442	0.0215393
				359.181	25.0188	-0.721006	-0.965505	1.09405	0.592464		375.162	316.144	303.141	287.099		671	196.094	1.24897		0				46	57	0.000264046	0.999472		68	1442	0.0236785
				359.181	24.2324	-1.10971	-0.548687	1.04407	0.614332		375.176	316.996	303.141	287.099		672	301.14	1.25745		0				46	268	0.000239	0.999521		69	1442	0.0238616
				361.146	2.68619	-0.838058	-0.883381	0.994177	0.727262		375.177	317.047	303.141	287.109		673	463.153	1.26246		0				46	222	0.000214225	0.999572		70	1442	0.0114047
				361.145	1.30133	-1.38058	-0.0872894	0.666705	0.801169		375.198	317.118	303.141	287.109		674	457.2	1.27377		0				46	73	0.000201737	0.999597		71	1442	0.0395051
				361.146	2.03112	-0.724948	-0.994729	0.803611	0.916065		376.192	317.12	303.143	287.116		675	439.018	1.29505		0				46	281	0.000199	0.999602		72	1442	0.021088
				361.145	0.622624	0.2837	0.18329	0.944826	-1.41182		377.118	317.124	303.177	287.124		676	301.073	1.29699		0				46	402	0.000148231	0.999704		73	1442	0.0494128
				361.182	6.5964	0.38848	-0.530422	1.20182	-1.05988		377.119	317.127	304.136	287.135		677	181.108	1.31696		0				46	77	0.000140825	0.999718		74	1442	0.0447653
				361.182	8.10658	-1.21043	-0.431776	0.823687	0.818518		377.119	317.156	304.149	287.136		678	275.109	1.32384		0				46	443	0.000124791	0.99975		75	1442	0.0206169
				361.183	12.7177	-1.12433	1.27312	0.153623	-0.302412		377.119	317.156	304.176	287.145		679	287.135	1.33804		0				46	193	6.9e-05	0.999862		76	1442	0.0117077
				361.181	1.07421	-0.920143	-0.800263	0.731719	0.988687		377.156	317.156	305.103	287.145		680	288.141	1.34819		0				46	397	2.58e-05	0.999948		78	1442	0.0263326
				362.15	2.70537	-1.25342	-0.339692	0.945812	0.647298		377.176	318.151	305.12	287.145		681	258.11	1.35008		0				47	219	0.000984	0.998033		80	1442	0.0191844
				362.18	8.88796	0.870229	-1.43795	0.20062	0.367099		377.177	318.16	305.125	287.146		682	316.996	1.36935		0				47	309	0.000823412	0.998353		81	1442	0.0147552
				362.177	5.21102	-1.20774	-0.425589	0.701904	0.931429		377.177	318.19	305.156	287.146		683	591.255	1.37781		0				47	485	0.000629	0.998743		82	1442	0.0315771
				362.217	15.2226	-0.274717	0.62395	0.937641	-1.28687		377.191	319.083	305.156	287.146		684	260.33	1.55742		0				47	149	0.000579672	0.998841		83	1442	0.0392012
				363.101	0.5549	-0.322175	-1.27143	0.867143	0.726458		377.192	319.083	305.156	287.147		685	509.189	1.7014		0				47	159	0.00049103	0.999018		84	1442	0.032882
				363.14	7.81163	-0.988559	-0.734017	0.848271	0.874304		377.195	319.114	305.156	288.101		686	315.142	1.89879		0				47	56	0.000476328	0.999047		85	1442	0.0449654
				363.161	0.532717	-1.1752	-0.485535	0.784832	0.875901		377.212	319.115	305.157	288.123		687	380.13	2.0427		0				47	308	0.000459481	0.999081		86	1442	0.0495909
				363.161	2.88393	0.244302	-1.28093	1.13566	-0.0990256		377.213	319.134	305.157	288.141		688	396.107	2.04328		0				47	226	0.000437928	0.999124		87	1442	0.0162265
				363.169	14.2714	-0.965906	-0.751602	0.97538	0.742128		378.21	319.135	306.074	288.141		689	527.227	2.05498		0				47	67	0.000411502	0.999177		88	1442	0.0259487
				363.198	9.11353	1.32301	-1.00926	0.144636	-0.458391		379.069	319.136	307.114	288.169		690	613.24	2.06758		0				47	69	0.000384735	0.999231		89	1442	0.035358
				363.197	10.1239	0.665837	-0.356924	-1.24568	0.936771		379.135	319.139	307.114	288.169		691	355.01	2.07761		0				47	377	0.000303785	0.999392		90	1442	0.00270595
				364.136	4.99137	-0.886262	-0.821144	0.650427	1.05698		379.155	319.143	307.115	288.17		692	465.191	2.0778		0				47	190	0.000299	0.999401		92	1442	0.0480444
				364.195	11.003	-1.31988	0.14755	1.11008	0.0622425		379.192	319.143	307.15	288.206		693	351.16	2.07821		0				47	180	0.000285	0.999431		94	1442	0.0232091
				365.054	22.4365	-1.29627	-0.110216	0.304213	1.10227		379.192	319.143	307.151	289.057		694	328.135	2.08206		0				47	494	0.0002	0.9996		96	1442	0.0214436
				365.119	1.06302	-0.875434	-0.69888	0.28419	1.29012		379.192	319.144	308.088	289.104		695	313.125	2.09503		0				47	315	0.00014261	0.999715		97	1442	0.0192982
				365.155	15.2614	-1.24726	-0.350729	0.948266	0.649718		379.192	319.172	309.033	289.118		696	287.136	2.10935		0				47	220	7.88e-05	0.999842		98	1442	0.0308944
				365.156	16.7818	-1.37699	0.0731218	1.00443	0.299444		379.232	319.173	309.082	289.124		697	383.004	2.14499		0				47	110	5.79e-05	0.999884		100	1442	0.0354401
				365.155	16.0068	-1.36867	-0.122337	0.735361	0.755651		380.195	320.089	309.13	289.125		698	635.281	2.16554		0				47	414	1.43e-05	0.999971		101	1442	0.0433435
				365.157	6.21499	-0.218718	-1.31021	0.947088	0.581839		380.227	320.17	309.131	289.143		699	665.292	2.20961		0				48	197	0.000702294	0.998595		102	1442	0.0400058
				365.178	1.82019	-1.39343	-0.0589111	0.73693	0.715412		381.15	321.129	309.131	289.161		700	583.23	2.23778		0				48	237	0.000614765	0.99877		104	1442	0.035147
				365.177	2.86989	-0.456938	-1.19316	0.769569	0.880531		382.117	321.13	309.166	289.161		701	298.125	2.25434		0				48	486	0.00053818	0.998924		106	1442	0.00156229
				365.177	3.65488	-1.13822	-0.536981	0.757103	0.918098		383.128	321.151	310.132	290.099		702	423.154	2.26679		0				48	411	0.000531342	0.998937		107	1442	0.0376949
				366.155	12.2689	-1.08907	-0.609141	0.827962	0.870254		383.165	321.19	310.185	291.087		703	234.917	2.28189		0				48	231	0.000521698	0.998957		108	1442	0.00608201
				366.21	11.3221	-1.24619	0.632647	0.961962	-0.348417		385.124	321.239	311.107	291.104		704	274.909	2.28819		0				48	189	0.00051134	0.998977		109	1442	0.0126545
				366.21	10.8062	-0.895332	0.273548	1.2933	-0.671514		385.134	322.133	311.109	291.119		705	302.904	2.30318		0				48	358	0.000362314	0.999275		110	1442	0.0184768
				367.171	15.2536	-1.03377	0.459603	1.16891	-0.594748		385.145	323.109	311.11	291.119		706	288.141	2.30868		0				48	356	1.84e-05	0.999963		111	1442	0.0225795
				367.178	15.4345	-1.30357	-0.172237	1.03959	0.436224		385.145	323.131	311.11	291.119		707	407.186	2.31582		0				48	92	1.32e-05	0.999974		112	1442	0.0430883
				365.232	15.4485	0.375423	-1.39527	0.952778	0.0670666		385.181	323.144	311.145	291.141		708	435.181	2.32071		0				49	1215	0.000958918	0.998082		113	1442	0.0203997
				367.709	15.4362	-1.35047	-0.10667	0.955745	0.501397		385.182	323.146	311.182	291.155		709	216.098	2.32502		0				49	240	0.000929259	0.998141		114	1442	0.0358687
				369.084	0.576283	-0.77659	0.351293	1.25741	-0.832115		386.236	323.146	311.217	291.155		710	230.088	2.33144		0				49	279	0.000890324	0.998219		115	1442	0.00480013
				369.149	15.9936	-1.00251	0.256352	1.28162	-0.535459		386.237	324.062	312.201	291.178		711	310.183	2.3411		0				49	444	0.000469768	0.99906		116	1442	0.036499
				369.15	11.0032	-1.34197	0.116079	1.07891	0.146983		386.273	325.063	312.201	292.092		712	104.108	2.34368		0				49	1046	0.000463243	0.999074		117	1442	0.0455933
				369.149	0.697292	-1.20705	-0.429705	0.721174	0.915581		387.22	325.124	312.201	292.094		713	128.954	2.34368		0				49	900	0.000437069	0.999126		118	1442	0.0309599
				369.187	20.3773	-1.3017	-0.216182	0.990074	0.527812		387.232	325.124	313.104	292.121		714	165.113	2.34368		0				49	1366	0.0004217	0.999157		119	1442	0.0215461
				369.187	21.3733	-1.4885	0.336941	0.638209	0.513349		387.245	325.125	313.115	292.143		715	173.078	2.34368		0				49	531	0.000369925	0.99926		120	1442	0.0332885
				369.223	21.7201	-1.45609	0.189002	0.777286	0.489802		388.253	325.125	313.125	292.174		716	287.099	2.39054		0				49	151	0.000197534	0.999605		121	1442	0.0428492
				370.188	15.4327	-1.27734	-0.286109	0.961105	0.602344		388.253	325.161	313.126	292.174		717	461.137	2.39872		0				49	142	0.00014085	0.999718		122	1442	0.0230368
				370.203	7.72616	-0.209809	-1.32898	0.823594	0.715191		389.146	325.161	313.161	293.098		718	283.114	2.54324		0				49	64	0.000130687	0.999739		123	1442	0.0305309
				370.242	14.0174	-1.25769	-0.348285	0.863509	0.742469		389.177	325.161	313.161	293.133		719	505.187	2.61559		0				49	370	9.73e-05	0.999805		124	1442	0.0470376
				370.242	10.2485	-1.23173	-0.393346	0.750572	0.874505		389.177	325.162	313.162	293.134		720	529.219	2.64142		0				50	277	0.000977039	0.998046		125	1442	0.00385478
				370.242	7.80965	-1.27025	-0.294054	0.586615	0.97769		389.723	325.185	313.162	293.135		721	657.265	2.70456		0				50	194	0.000916143	0.998168		127	1442	0.0288204
				370.242	11.1963	-1.07486	-0.488879	0.344243	1.2195		390.208	326.128	313.162	293.135		722	213.11	2.71476		0	12			50	122	0.000876	0.998247		131	1442	0.00246817
				371.071	22.5017	-1.1556	-0.280728	0.191734	1.24459		391.155	326.161	313.197	293.173		723	332.167	2.74115		0				50	235	0.00079187	0.998416		132	1442	0.037239
				371.127	0.445282	-1.12115	-0.560908	0.758167	0.923894		391.191	326.18	313.198	293.209		724	489.188	2.74191		0				50	97	0.000786	0.998429		133	1442	0.0424344
				371.166	8.14466	-0.770359	-0.942533	0.696477	1.01642		391.192	326.187	314.125	294.11		725	539.227	2.74562		0				50	346	0.000638153	0.998724		136	1442	0.0347485
				371.165	6.19584	-0.434533	-1.11629	1.20118	0.349641		391.193	326.216	314.18	294.12		726	255.119	2.77816		0	11			50	81	0.000600208	0.9988		137	1442	0.0199079
				371.166	12.431	-0.711057	-0.94679	1.16341	0.494443		391.228	326.216	314.217	295.105		727	438.16	2.78369		0				50	172	0.000593524	0.998813		138	1442	0.0332614
				371.166	10.7944	-0.836265	0.817905	0.912375	-0.894015		392.2	326.216	315.14	295.114		728	192.062	2.78907		0				50	297	0.0005488	0.998902		139	1442	0.0151725
				371.166	11.3149	-1.09707	-0.47524	1.19513	0.37718		392.225	327.132	315.142	295.149		729	201.109	2.79412		0				50	247	0.000468479	0.999063		141	1442	0.0251613
				371.201	21.7311	-1.44896	0.282493	0.848187	0.318277		392.225	327.139	315.142	295.15		730	250.083	2.80414		0	11			50	380	0.000453498	0.999093		143	1442	0.0402552
				371.226	8.63948	-0.936827	-0.786773	0.956522	0.767078		392.232	327.14	315.176	295.15		731	195.099	2.83303		0				50	141	0.000421385	0.999157		144	1442	0.0265502
				372.113	10.3811	-1.14585	0.564009	1.0654	-0.483558		393.166	327.14	315.177	295.15		732	179.079	2.85383		0				50	322	0.000390308	0.999219		146	1442	0.0120414
				372.161	4.32169	-0.929031	-0.743363	0.531353	1.14104		393.171	327.141	315.178	295.15		733	192.099	2.85612		0				50	362	0.000342944	0.999314		147	1442	0.0331306
				372.221	7.57302	-1.31203	-0.231465	0.90178	0.641714		393.171	327.141	316.142	295.151		734	351.132	2.8639		0				50	465	0.000293559	0.999413		149	1442	0.0157881
				372.257	12.9548	-1.18657	-0.4662	0.893009	0.759763		393.187	327.177	316.996	295.151		735	329.146	2.86539		0				50	467	0.0002774	0.999445		150	1442	0.00619605
				372.26	6.22045	-1.46534	0.790218	0.352157	0.322968		393.206	327.2	317.034	295.162		736	271.114	2.87139		0				50	137	0.000191246	0.999618		152	1442	0.00884994
				373.144	0.519599	-1.09015	-0.588798	0.672977	1.00597		393.208	328.204	317.046	295.172		737	222.049	2.87219		0				50	426	0.000185903	0.999628		153	1442	0.0411884
				373.184	12.5895	-0.452325	-1.05816	1.27241	0.238071		394.205	328.232	317.093	295.186		738	208.057	2.87283		0				50	119	4.74e-05	0.999905		155	1442	0.0489133
				374.162	20.5458	-1.45568	0.180178	0.505328	0.770175		394.212	328.917	317.118	296.109		739	391.12	2.87709		0				50	75	4.65e-05	0.999907		156	1442	0.016229
				374.238	5.04578	-1.46135	0.80545	0.34548	0.310417		395.128	329.156	317.124	296.136		740	237.072	2.87967		0				50	72	2.87e-05	0.999943		157	1442	0.0102197
				374.236	8.01897	-1.29392	-0.283477	0.814316	0.763083		395.166	329.156	317.156	296.139		741	304.22	3.13326		0	11			51	147	0.000968022	0.998064		158	1442	0.0461416
				374.698	13.3321	-0.619198	1.02479	0.658645	-1.06423		395.166	329.156	317.156	296.151		742	534.994	3.29652		0				51	316	0.00094127	0.998117		159	1442	0.0227215
				375.15	7.03982	-1.17199	0.899929	0.760356	-0.488299		395.186	329.158	317.156	296.183		743	488.992	3.40514		4				51	443	0.000925332	0.998149		160	1442	0.0414099
				375.158	5.26976	-0.0729519	0.343838	1.05615	-1.32703		395.187	329.187	317.157	297.091		744	296.109	3.45263		0				51	481	0.000890239	0.99822		161	1442	0.0433761
				375.161	0.587058	-1.47618	0.71129	0.488385	0.2765		395.236	330.125	318.152	297.103		745	243.119	3.52298		0				51	264	0.000837	0.998327		162	1442	0.0103712
				375.176	24.8483	0.731633	-0.899852	0.989877	-0.821658		396.712	330.211	318.155	297.129		746	416.177	3.57772		0				51	73	0.000781886	0.998436		163	1442	0.00516036
				375.177	25.7036	-0.77896	-0.208284	1.45864	-0.471394		397.051	330.211	318.188	297.129		747	409.203	3.63726		0				51	360	0.000772	0.998455		164	1442	0.0319262
				375.176	23.9339	1.05645	-1.03502	0.626636	-0.648059		397.122	331.08	319.062	297.13		748	253.104	3.66673		0				51	406	0.000666957	0.998666		166	1442	0.0361279
				375.197	14.0258	-1.14515	-0.42817	1.15247	0.420845		398.236	331.108	319.075	297.155		749	199.094	3.66737		0				51	396	0.000636065	0.998728		167	1442	0.0390776
				375.198	16.4852	-1.27566	0.417452	1.07337	-0.21516		399.025	331.135	319.115	297.165		750	235.093	3.7413		0				51	224	0.000622	0.998756		168	1442	0.0321632
				375.198	10.2464	-1.41409	0.133625	0.355023	0.925444		399.026	331.135	319.115	297.165		751	244.093	3.77811		0				51	310	0.000571	0.998858		170	1442	0.0433267
				375.197	11.2098	-0.782869	-0.938706	0.751163	0.970413		399.16	331.172	319.135	297.166		752	253.14	3.8072		0	11			51	242	0.00057	0.99886		171	1442	0.0299243
				376.258	22.8694	-0.907756	-0.82313	0.880468	0.850418		399.161	331.172	319.136	297.19		753	361.145	3.9509		0				51	473	0.00052409	0.998952		172	1442	0.0247839
				377.12	2.68212	-0.942329	-0.784671	0.913704	0.813296		400.252	331.172	319.136	298.116		754	343.135	3.95775		0	4			51	457	0.000518472	0.998963		177	1442	0.00290068
				377.12	0.626005	-0.576683	0.056064	1.38476	-0.86414		400.253	331.172	319.143	298.125		755	453.171	3.97013		0				51	428	0.000497967	0.999004		178	1442	0.0395105
				377.119	1.29445	-1.41289	0.154701	0.322269	0.935922		400.253	331.174	319.143	298.165		756	246.074	3.97177		0	4			51	461	0.000472748	0.999055		180	1442	0.0243667
				377.119	2.02475	-0.335785	-1.25781	0.663759	0.929834		400.288	331.208	319.144	298.185		757	223.094	3.99416		0				51	327	0.000456474	0.999087		181	1442	0.00643869
				377.145	16.8325	-1.16987	0.811436	0.853286	-0.494854		401.119	331.208	319.172	298.185		758	221.077	4.02999		0				51	209	0.000446485	0.999107		182	1442	0.0417612
				377.145	15.1903	-1.18031	0.866694	0.791841	-0.478226		401.236	332.176	319.172	299.088		759	193.082	4.03201		0				51	66	0.000197092	0.999606		183	1442	0.0405304
				377.155	8.10658	-1.16428	-0.503352	0.851227	0.816401		401.247	333.093	319.174	299.136		760	192.099	4.03441		0				51	374	0.000141311	0.999717		184	1442	0.0106238
				377.176	13.3323	-0.841742	1.27194	0.323934	-0.754129		401.255	333.13	319.174	299.145		761	224.915	4.03523		0				51	221	0.00012071	0.999759		186	1442	0.0167077
				377.177	7.60989	-0.890656	-0.840404	0.832583	0.898477		402.231	333.151	319.176	299.147		762	289.125	4.04928		0				51	313	0.000115617	0.999769		187	1442	0.00984974
				377.176	0.643989	-1.1402	-0.530596	0.729025	0.941771		402.268	333.151	320.088	299.147		763	259.093	4.06555		0				51	223	0.000106501	0.999787		189	1442	0.0421458
				377.192	23.392	-1.25604	-0.307678	0.552615	1.0111		402.268	333.152	320.147	299.218		764	180.075	4.08162		0				51	132	7.49e-05	0.99985		190	1442	0.0218154
				377.192	22.3642	-1.16797	-0.424348	0.489531	1.10279		403.156	333.154	320.17	301.072		765	140.959	4.08204		0				51	409	5.08e-05	0.999898		194	1442	0.0127796
				377.194	16.6548	-1.49835	0.551143	0.437615	0.509591		404.224	334.185	321.129	301.073		766	294.11	4.09645		0				51	178	4.21e-05	0.999916		195	1442	0.0224808
				377.195	24.8287	-0.687438	-1.0208	0.968942	0.739293		404.247	334.185	321.13	301.124		767	260.134	4.1278		0				51	405	4.12e-05	0.999918		197	1442	0.0454813
				377.213	12.943	-0.852875	-0.879051	0.859267	0.872659		404.247	335.056	321.13	301.14		768	227.125	4.13306		0				52	78	0.000377394	0.999245		202	1442	0.017881
				377.218	24.0285	0.745578	0.164111	0.546008	-1.4557		405.17	335.056	321.13	301.14		769	379.192	4.14756		0				52	195	0.00035277	0.999294		204	1442	0.0434419
				377.323	29.7923	0.0160555	1.17268	0.0831416	-1.27187		405.17	335.11	321.13	302.904		770	196.095	4.16325		0				52	270	0.000134687	0.999731		205	1442	0.015977
				378.211	12.7185	-1.09018	-0.601251	0.944512	0.746922		405.17	335.167	321.13	302.905		771	315.14	4.20414		0				52	373	6.38e-05	0.999872		206	1442	0.0288018
				379.135	2.88445	-0.711743	-1.00754	0.847099	0.872185		405.171	335.167	321.13	303.074		772	491.255	4.23533		0				53	472	0.000927958	0.998144		207	1442	0.0288944
				379.156	0.935586	-1.37492	-0.104168	0.690141	0.788949		405.171	335.167	321.131	303.088		773	244.058	4.2491		2				53	148	0.000816772	0.998366		208	1442	0.0259538
				379.192	5.01318	-1.24033	-0.381457	0.788681	0.833103		405.208	336.17	321.151	303.12		774	267.119	4.29393		0				53	99	0.000809927	0.99838		209	1442	0.0448173
				379.192	7.49793	-0.0733951	0.570553	0.879583	-1.37674		405.208	336.17	321.19	303.12		775	185.114	4.29688		0				53	463	0.000807243	0.998386		210	1442	0.0344782
				379.192	5.96043	-0.946611	-0.76454	0.689163	1.02199		405.244	336.171	321.239	303.14		776	281.099	4.31522		0				53	233	0.000797223	0.998406		211	1442	0.00612481
				379.193	8.01589	-1.26586	-0.336243	0.825087	0.777021		405.25	336.199	322.154	303.141		777	211.093	4.3163		0				53	1008	0.000610209	0.99878		212	1442	0.0423795
				380.225	11.0265	-1.41399	0.00377746	0.761125	0.649086		406.203	336.2	322.185	303.141		778	183.052	4.33533		0				53	351	0.000556966	0.998886		213	1442	0.025207
				380.226	15.3232	-0.863203	-0.353689	1.44192	-0.225032		406.241	336.2	322.996	303.141		779	172.073	4.3561		0				53	438	0.000379233	0.999242		215	1442	0.0194336
				381.15	14.7211	-1.40351	0.0355313	0.899874	0.468105		407.127	336.2	323.145	303.141		780	366.154	4.35803		0				53	427	0.000324826	0.99935		217	1442	0.0147375
				381.151	2.86934	-0.35871	-1.24357	0.657601	0.94468		407.223	337.096	323.145	303.143		781	311.109	4.3818		0				54	152	0.000989528	0.998021		219	1442	0.0286313
				381.152	15.5326	-0.994893	0.795491	0.923564	-0.724162		407.311	337.124	323.145	303.177		782	329.157	4.40953		0				54	125	0.000792967	0.998414		220	1442	0.0200224
				383.129	11.7379	-1.05999	-0.54627	1.18258	0.423684		408.221	337.124	323.146	304.136		783	345.15	4.48485		0				54	326	0.000785191	0.99843		221	1442	0.0435279
				383.165	12.7148	-0.995117	-0.717615	0.974778	0.737954		409.144	337.125	323.181	304.149		784	449.197	4.50834		0				54	441	0.000730116	0.99854		223	1442	0.0392561
				384.257	12.4556	-0.946934	-0.780612	0.834183	0.893364		409.182	337.126	324.063	304.174		785	425.197	4.52624		0				54	70	0.000672175	0.998656		224	1442	0.0498193
				385.123	11.0031	-1.33482	-0.0194666	1.06497	0.289317		409.202	337.154	324.141	304.22		786	342.151	4.53775		0				54	115	0.000551809	0.998896		225	1442	0.0319971
				385.144	0.547983	-0.870476	-0.847676	0.704652	1.0135		409.202	337.159	325.063	305.102		787	213.109	4.55947		0				54	248	0.000523913	0.998952		226	1442	0.0234912
				385.146	6.58278	-0.725167	-0.995866	0.887033	0.834		409.258	337.172	325.122	305.12		788	395.187	4.56206		0				54	361	0.000492528	0.999015		227	1442	0.0139231
				385.181	11.0178	-1.43506	0.0697293	0.639834	0.725498		410.185	339.14	325.125	305.125		789	191.068	4.5844		0				54	253	0.000411022	0.999178		228	1442	0.0139639
				385.181	19.4734	-1.28619	0.845689	0.736728	-0.296222		410.235	339.14	325.125	305.135		790	259.114	4.5872		0				54	187	0.000234465	0.999531		229	1442	0.0152531
				385.181	15.3308	-0.586003	0.255549	1.29144	-0.960982		410.236	339.141	325.126	305.155		791	221.114	4.59455		0				54	181	0.000109969	0.99978		232	1442	0.0151839
				385.18	16.069	-1.43941	0.683539	0.673915	0.0819548		411.159	339.147	325.126	305.155		792	287.109	4.92417		0				55	332	0.000968277	0.998063		234	1442	0.0467192
				385.18	11.6629	-1.4427	0.217564	0.366813	0.858326		411.208	339.202	325.161	305.156		793	344.102	4.93699		0				55	269	0.000932508	0.998135		235	1442	0.0278319
				386.237	10.0054	-1.34415	-0.179155	0.783061	0.740249		411.734	340.099	325.161	305.156		794	189.051	4.9388		0	12			55	455	0.000839547	0.998321		236	1442	0.00232396
				387.221	6.72778	-0.610456	-1.08595	0.780473	0.915929		412.253	340.195	325.185	305.156		795	501.186	4.94052		0				55	129	0.000786434	0.998427		237	1442	0.0399538
				387.232	7.72354	-0.425706	-1.21171	0.748126	0.889291		413.176	340.232	325.185	305.156		796	211.129	4.95345		0				55	401	0.000188683	0.999623		241	1442	0.0430577
				387.232	24.9564	0.27341	-1.33273	1.07188	-0.0125618		413.263	340.28	325.185	305.156		797	225.108	4.96003		0				55	419	0.000153389	0.999693		242	1442	0.0482483
				387.245	16.0696	-1.34828	-0.0431634	1.02147	0.369976		414.213	341.098	325.197	305.156		798	239.125	4.97492		0				56	220	0.000873581	0.998253		243	1442	0.0399579
				388.249	10.0222	-0.472077	-0.408029	-0.61431	1.49442		414.232	341.12	326.162	306.073		799	332.166	4.97876		0				56	113	0.000797	0.998405		244	1442	0.0179562
				388.252	8.63624	-0.865494	-0.863442	0.937883	0.791052		415	341.155	326.216	307.113		800	211.093	4.97918		0				56	308	0.00076974	0.998461		245	1442	0.0385958
				389.149	20.2056	-0.000267176	1.14894	0.139888	-1.28856		415.141	341.155	326.217	307.114		801	265.151	4.98817		0				56	375	0.000721981	0.998556		246	1442	0.00954943
				389.178	1.27479	-1.42349	0.26346	0.920172	0.239863		415.154	341.156	326.217	307.114		802	165.088	4.99061		0				56	372	0.000680679	0.998639		247	1442	0.0160542
				389.192	16.0684	-1.1953	-0.373159	1.10201	0.466458		415.191	341.156	327.131	307.15		803	347.166	4.99537		0				56	202	0.000633891	0.998732		248	1442	0.011335
				389.213	12.4612	-0.901478	-0.826706	0.79135	0.936835		415.191	341.157	327.131	307.15		804	199.13	5.13032		0				56	149	0.000605	0.998791		250	1442	0.0425907
				389.722	16.0711	-1.31911	-0.173694	0.986754	0.506053		415.191	341.157	327.132	308.088		805	275.108	5.24077		0				56	180	0.000589174	0.998822		251	1442	0.0154549
				391.146	1.32097	-0.332663	0.314864	1.19001	-1.17221		415.191	342.158	327.133	309.033		806	375.158	5.26976		0				56	394	0.000530218	0.99894		252	1442	0.0150038
				391.156	0.476687	-1.28437	-0.181382	0.384098	1.08165		415.263	342.211	327.137	309.081		807	215.08	5.29222		0				56	256	0.000509948	0.99898		253	1442	0.0106898
				391.192	10.0081	-1.32103	-0.229403	0.762293	0.78814		416.246	342.211	327.139	309.129		808	187.047	5.29719		0				56	302	0.000499727	0.999001		254	1442	0.0170702
				391.193	9.1398	-0.0140765	-0.836389	-0.5593	1.40977		416.283	342.274	327.14	309.13		809	269.135	5.46787		0				56	468	0.000472716	0.999055		255	1442	0.00955648
				391.192	0.773874	-1.0967	-0.5983	0.810141	0.884855		416.284	342.896	327.14	309.168		810	313.124	5.54815		0				56	68	0.000442842	0.999114		256	1442	0.0209405
				391.195	12.5911	-0.324357	-0.987225	1.38382	-0.0722396		417.209	343.115	327.14	310.131		811	171.113	5.56092		0				56	485	0.000352839	0.999294		257	1442	0.0120711
				391.233	25.1766	1.48225	-0.295158	-0.668432	-0.518661		418.226	343.136	327.141	310.183		812	213.109	5.56287		0				56	110	0.00034769	0.999305		258	1442	0.00999946
				392.187	7.71498	-0.365575	-1.21963	0.545198	1.04001		418.262	343.171	327.177	310.185		813	157.083	5.5655		0				56	414	0.000327232	0.999346		259	1442	0.0284231
				392.2	16.0737	-0.876681	-0.012139	1.40261	-0.513787		418.262	343.172	327.177	311.107		814	186.136	5.57042		0				56	304	0.000226989	0.999546		260	1442	0.0156455
				392.226	15.7494	-1.21636	-0.399916	0.973022	0.643251		418.263	343.172	327.201	311.109		815	265.104	5.57379		0				56	309	0.000203252	0.999593		263	1442	0.024957
				392.225	11.0008	-1.24044	-0.352262	0.981918	0.610784		419.186	344.226	327.201	311.11		816	127.086	5.57572		0				56	494	0.000121419	0.999757		264	1442	0.0483256
				393.149	0.628715	-0.993232	-0.728683	0.863986	0.857928		419.186	344.226	328.135	311.145		817	192.101	5.60778		0				56	190	2.05e-05	0.999959		265	1442	0.0311359
				393.166	24.8322	-1.06722	-0.628673	0.730123	0.965775		419.196	344.227	328.232	311.145		818	233.097	5.60878		0				56	67	1.03e-05	0.999979		266	1442	0.0415655
				393.165	22.3616	-1.11866	-0.51348	0.539497	1.09265		420.218	344.29	329.121	311.145		819	376.193	5.63881		0				56	159	6.75e-07	0.999999		270	1442	0.0250618
				393.171	0.496032	-1.14771	-0.526858	0.797896	0.87667		421.143	345.096	329.155	311.145		820	441.197	5.64874		0				57	385	0.00097	0.998061		271	1442	0.038903
				393.171	1.9235	-1.35707	-0.144064	0.67677	0.824367		421.145	345.131	329.156	311.181		821	444.241	5.69526		0				57	224	0.000905284	0.998189		273	1442	0.00181933
				393.187	18.6237	-1.20448	-0.292185	0.333693	1.16297		421.166	345.149	329.157	311.181		822	195.099	5.75152		0				57	457	0.000900454	0.998199		276	1442	0.00108981
				393.186	23.2075	-0.891053	-0.840099	0.8957	0.835452		421.166	345.15	329.158	311.182		823	319.17	5.76155		0				57	242	0.000894657	0.998211		277	1442	0.0296023
				393.209	14.1126	-1.00592	-0.676165	1.08211	0.599968		421.203	345.151	329.186	311.182		824	239.124	5.79149		0				57	379	0.00087598	0.998248		280	1442	0.0448424
				393.208	8.64066	-0.901569	-0.823569	0.964691	0.760446		421.239	345.166	329.194	311.182		825	437.198	5.80159		0				57	310	0.000846741	0.998307		284	1442	0.029911
				393.284	22.8668	-0.884368	-0.847485	0.864227	0.867626		422.236	345.188	329.229	311.205		826	355.144	5.80275		0				57	268	0.000843371	0.998313		286	1442	0.0451876
				394.205	15.2463	0.101907	0.498944	0.83098	-1.43183		423.182	346.136	331.08	312.201		827	144.927	5.856		0				57	73	0.000820337	0.998359		287	1442	0.0440443
				394.205	9.65448	-1.37015	-0.113295	0.672686	0.810763		423.217	346.233	331.135	312.201		828	422.197	5.86586		0				57	274	0.000722604	0.998555		288	1442	0.0428648
				394.208	12.8312	-0.430401	1.39279	-0.934953	-0.0274366		423.217	347.166	331.172	312.201		829	209.078	5.89228		0				57	443	0.000670585	0.998659		289	1442	0.0028696
				394.235	14.1591	-1.35359	-0.122582	0.915869	0.560306		423.218	347.166	331.172	313.104		830	241.065	5.9041		0				57	296	0.00062208	0.998756		291	1442	0.0230132
				395.101	22.4344	-1.28704	1.15458	0.0953653	0.0371033		424.221	347.167	331.172	313.114		831	237.109	5.91297		0				57	324	0.000538609	0.998923		292	1442	0.0450373
				395.13	1.02263	-1.13906	0.566891	1.0663	-0.494133		424.262	347.169	331.172	313.124		832	114.093	5.91997		0				57	460	0.000494673	0.999011		293	1442	0.0478221
				395.166	5.01369	-1.45035	0.124637	0.629598	0.696111		425.176	348.17	331.174	313.125		833	391.127	5.93013		0				57	397	0.000443397	0.999113		294	1442	0.0242651
				395.166	5.96112	-1.11881	-0.554933	0.696173	0.977573		425.176	348.172	331.174	313.125		834	116.071	5.94718		0				57	328	0.000418172	0.999164		295	1442	0.0301282
				395.165	14.9225	-0.890045	0.894368	0.836861	-0.841184		427.191	348.174	331.207	313.16		835	315.14	5.95122		0				57	281	0.000212565	0.999575		297	1442	0.0174674
				395.186	1.27279	-0.924194	-0.80583	0.867267	0.862757		429.15	348.2	331.208	313.16		836	331.172	5.96415		0				57	402	0.000156742	0.999687		299	1442	0.0176258
				395.187	2.81514	-1.27146	-0.326217	0.817512	0.780162		429.171	348.201	331.208	313.161		837	463.155	5.96447		0				57	193	0.000151	0.999698		300	1442	0.0455125
				396.712	14.1642	-1.11458	-0.526135	1.0801	0.560614		429.278	349.145	331.208	313.161		838	348.11	6.20069		0	12			57	77	7.05e-05	0.999859		301	1442	0.0256878
				397.05	22.5244	-1.36007	0.380253	-0.0227325	1.00255		430.262	349.181	332.167	313.161		839	372.26	6.22045		0				57	222	2.68e-05	0.999946		302	1442	0.0227183
				397.181	15.7503	-1.4208	0.0704703	0.85498	0.495349		430.298	349.182	332.167	313.185		840	283.173	6.23418		0				58	241	0.000717861	0.998564		303	1442	0.0427907
				398.239	22.8682	-0.879312	-0.852554	0.854058	0.877808		431.303	349.182	333.13	313.197		841	358.243	6.28067		0				58	1294	0.000618403	0.998763		304	1442	0.0240366
				398.237	11.4074	-1.15434	0.971349	0.686154	-0.503164		432.278	349.182	333.151	313.198		842	527.206	6.52017		0				58	305	0.000530173	0.99894		305	1442	0.0355277
				399.026	2.45951	1.47425	-0.503684	-0.259564	-0.711		432.278	349.182	333.151	313.198		843	341.119	6.56405		0	5			58	387	0.000522166	0.998956		306	1442	0.0300824
				399.138	12.7184	-0.645636	-1.06129	0.854214	0.852717		433.199	349.182	333.154	314.126		844	130.065	6.57977		0				58	1190	0.000507743	0.998985		307	1442	0.0278153
				399.158	0.589512	-0.729353	-0.977619	1.01996	0.687013		433.201	349.182	334.125	314.179		845	197.1	6.59356		0				58	183	0.000196263	0.999607		308	1442	0.0256995
				399.16	15.2448	0.0337701	0.472797	0.897155	-1.40372		434.233	349.183	334.185	314.216		846	241.065	6.59363		0				58	212	0.00015944	0.999681		309	1442	0.0197021
				399.161	9.6627	-1.44251	0.810391	0.49302	0.139104		435.158	350.18	334.185	315.14		847	361.182	6.5964		0				58	102	0.000150528	0.999699		310	1442	0.0484964
				399.173	22.3638	-1.2724	-0.204419	0.385776	1.09105		435.16	350.181	335.108	315.14		848	251.124	6.60155		0				58	161	0.000135947	0.999728		311	1442	0.00528132
				399.19	14.1663	-1.28123	-0.293281	0.91548	0.659034		435.183	350.186	335.109	315.14		849	216.099	6.61395		0				58	117	0.000125425	0.999749		312	1442	0.027678
				399.196	13.6409	-0.908448	-0.813572	0.983783	0.738237		435.217	350.194	335.13	315.141		850	136.075	6.61596		0				58	293	9.76e-05	0.999805		313	1442	0.0437129
				400.252	10.1145	-1.21585	-0.421353	0.77423	0.862977		435.254	351.103	335.167	315.142		851	195.099	6.62021		0				59	384	0.000991032	0.998018		314	1442	0.0128797
				400.252	9.29141	0.328235	0.6125	0.548116	-1.48885		436.258	351.14	335.167	315.175		852	148.076	6.6215		0				59	429	0.000945529	0.998109		315	1442	0.0166449
				400.252	14.7029	-0.208806	0.781224	0.758362	-1.33078		437.123	351.14	335.167	315.177		853	421.201	6.62274		0				59	109	0.000861381	0.998277		316	1442	0.0475587
				401.175	11.4897	-0.288636	-1.22544	1.12362	0.390458		437.197	351.141	335.167	315.177		854	266.09	6.62559		0				59	227	0.000825458	0.998349		317	1442	0.0162892
				401.236	7.661	-1.30926	-0.154714	1.04044	0.42354		437.197	351.141	335.183	316.996		855	171.1	6.63099		0				59	186	0.000236	0.999528		318	1442	0.0368271
				401.236	8.51286	-1.28657	-0.298226	0.795735	0.789058		437.233	351.141	336.199	317.034		856	302.905	6.63421		0				60	406	0.000946264	0.998107		320	1442	0.0451924
				402.231	6.02483	-1.02046	0.13828	-0.43937	1.32155		439.155	351.187	336.201	317.046		857	301.14	6.6348		0				60	290	0.000872814	0.998254		322	1442	0.0177708
				402.267	8.62537	-1.01571	-0.643932	1.12687	0.532767		439.156	352.244	336.201	317.093		858	319.171	6.63733		0				60	268	0.00079517	0.99841		326	1442	0.0100926
				404.247	5.97695	-1.29653	-0.137085	0.347639	1.08598		439.174	352.686	337.094	317.116		859	325.124	6.64713		0				60	266	0.000671437	0.998657		327	1442	0.0471927
				404.248	6.72076	-0.974797	-0.748589	0.908368	0.815018		439.212	353.09	337.097	317.123		860	273.122	6.66194		0				60	288	0.000582173	0.998836		329	1442	0.029015
				405.172	5.64704	-0.531832	-1.13874	0.947105	0.723471		439.214	353.156	337.125	317.144		861	342.896	6.67946		0				60	130	0.000566686	0.998867		333	1442	0.0247642
				405.171	0.770312	-1.49562	0.493246	0.594648	0.407722		441.168	353.17	337.125	317.155		862	257.139	6.68525		0				60	355	0.000485015	0.99903		334	1442	0.0244792
				405.171	4.18556	-0.678217	0.193669	-0.849771	1.33432		443.057	353.187	337.126	317.156		863	141.091	6.69935		0				60	191	0.000442946	0.999114		338	1442	0.0370879
				405.171	2.67388	-0.978565	-0.744524	0.903833	0.819256		444.242	353.188	337.155	317.158		864	287.145	6.71918		0				60	300	0.000435197	0.99913		339	1442	0.00384949
				361.145	3.9509	1.39409	-0.968857	-0.0955537	-0.329682		444.242	353.191	337.197	318.074		865	237.136	6.72066		0				60	303	0.000263822	0.999472		343	1442	0.0312127
				405.207	10.1215	-1.18121	-0.447153	0.615392	1.01297		444.277	353.194	337.197	318.151		866	218.116	6.75983		0				60	364	0.000149182	0.999702		345	1442	0.0343007
				405.207	8.97919	-0.368609	0.237632	1.24851	-1.11753		444.313	354.211	337.198	318.154		867	174.102	6.92368		0				60	477	0.00014918	0.999702		346	1442	0.0170844
				405.208	14.1094	-1.32668	-0.215262	0.722081	0.819863		445.162	355.135	338.191	318.189		868	219.098	6.93714		0				60	407	5.61e-05	0.999888		349	1442	0.0117446
				406.241	16.3744	-0.370369	0.605983	0.993016	-1.22863		445.164	355.135	338.194	319.061		869	476.269	6.9696		0				61	210	0.00074947	0.998501		350	1442	0.0459978
				407.127	0.576283	-0.940217	-0.786003	0.798787	0.927432		445.262	355.135	339.098	319.075		870	375.15	7.03982		0				61	586	0.000606825	0.998786		352	1442	0.0237125
				407.187	0.566452	-0.8077	-0.922229	0.845116	0.884813		445.279	355.135	339.106	319.081		871	253.139	7.09882		0				61	204	0.000562143	0.998876		354	1442	0.0264676
				407.187	6.0103	0.156993	-1.39939	0.971405	0.270991		446.257	355.135	339.14	319.114		872	356.227	7.10901		0				61	182	0.000283028	0.999434		355	1442	0.0421773
				408.221	12.5917	-0.468326	-0.953661	1.3668	0.0551828		446.293	355.136	339.141	319.114		873	243.119	7.11208		0				61	431	0.000153655	0.999693		356	1442	0.0457495
				409.144	0.545506	-1.32421	-0.222172	0.800187	0.746195		446.293	355.165	339.2	319.115		874	275.148	7.25193		0				62	140	0.000880169	0.99824		358	1442	0.0396068
				409.16	24.5458	-1.21287	0.632953	-0.402926	0.98284		447.178	356.193	339.275	319.135		875	283.149	7.25841		0				62	342	0.000836099	0.998328		360	1442	0.0319018
				409.159	22.2402	-0.142967	-0.47338	-0.824419	1.44077		448.273	356.193	340.126	319.135		876	376.194	7.28803		0				62	154	0.000746915	0.998506		361	1442	0.0112354
				409.181	16.3341	-1.32655	0.0193356	1.09263	0.214587		449.195	356.227	340.136	319.135		877	416.188	7.28937		0				62	475	0.000588698	0.998823		362	1442	0.024313
				409.181	8.64035	-0.957793	-0.764181	0.950608	0.771366		449.196	356.227	340.232	319.17		878	187.086	7.29364		0				62	262	0.000506029	0.998988		363	1442	0.0225519
				409.203	5.97131	-0.753518	-0.970703	0.820412	0.903809		449.197	356.227	341.057	319.171		879	207.099	7.33386		0				62	198	0.000489171	0.999022		366	1442	0.0256667
				409.203	6.71869	-0.661786	-1.04425	0.943308	0.762727		449.197	356.291	341.099	319.171		880	209.128	7.33488		0				62	290	0.000481175	0.999038		367	1442	0.0374287
				409.258	16.637	-0.864242	-0.735344	1.2651	0.334489		449.209	357.059	341.118	319.173		881	227.125	7.33544		0				62	103	0.000320626	0.999359		368	1442	0.0459489
				410.235	12.4687	-0.806626	-0.741712	1.32214	0.226198		449.232	357.15	341.12	319.173		882	393.288	7.35718		0				62	230	0.000309171	0.999382		372	1442	0.0307288
				410.236	12.9821	-1.46821	0.366158	0.777996	0.324056		449.234	357.211	341.12	319.174		883	453.228	7.40888		0	11			62	192	0.000281007	0.999438		373	1442	0.0308467
				411.159	1.33336	-1.4444	0.129005	0.78404	0.531358		449.27	357.211	341.155	320.089		884	269.135	7.43438		0				62	378	0.000206134	0.999588		374	1442	0.0435851
				411.234	18.6306	-1.09996	-0.589193	0.754197	0.934952		449.276	357.212	341.156	320.097		885	167.106	7.43857		0				62	218	0.00014162	0.999717		375	1442	0.0304373
				411.735	16.6363	-1.38922	0.146446	0.993135	0.249634		450.229	358.241	341.156	320.109		886	239.125	7.45138		0				63	138	0.000981497	0.998037		376	1442	0.0287108
				413.138	0.541961	-0.945657	-0.782233	0.841094	0.886795		451.154	358.242	341.156	320.149		887	118.097	7.46996		0				63	437	0.000933242	0.998134		377	1442	0.0156068
				413.176	12.5894	-0.427394	-1.11288	1.21319	0.327083		451.213	359.108	341.156	320.17		888	379.192	7.49793		0				63	345	0.000930732	0.998139		380	1442	0.0169941
				414.162	20.3748	-0.474789	-0.859879	1.42381	-0.0891429		451.248	359.135	341.156	320.9		889	287.146	7.51017		0				63	907	0.000875515	0.998249		381	1442	0.0280294
				414.214	16.6233	-1.39787	-0.0131897	0.86401	0.547052		452.246	359.136	341.222	321.129		890	285.13	7.56947		0				63	117	0.0008649	0.99827		382	1442	0.0237893
				414.232	1.17186	-0.574531	0.120279	1.35679	-0.902536		453.185	359.166	342.142	321.129		891	389.177	7.57259		0				63	183	0.000812	0.998375		383	1442	0.0342631
				415	2.46725	1.43231	-0.686912	-0.0574054	-0.687995		453.207	359.167	342.211	321.129		892	272.139	7.62696		0				63	161	0.000757177	0.998486		384	1442	0.0133834
				415.154	0.537858	-0.95813	-0.752156	1.01901	0.691273		453.228	359.167	342.211	321.129		893	221.113	7.64094		0				63	212	0.000733108	0.998534		386	1442	0.0300171
				415.19	8.65474	-0.200442	-0.677726	1.46741	-0.589245		453.228	359.181	342.211	321.129		894	225.108	7.67823		0				63	387	0.000609227	0.998782		387	1442	0.0493164
				415.191	12.9883	-1.35047	0.032964	1.05069	0.266821		453.228	359.181	343.114	321.129		895	354.211	7.77113		0				63	459	0.000517667	0.998965		388	1442	0.0182957
				415.252	10.4808	-1.24555	-0.345913	0.972617	0.618844		453.228	359.214	343.171	321.13		896	283.113	7.81211		0				63	116	0.000393897	0.999212		390	1442	0.0486035
				416.247	9.87866	-1.48801	0.330691	0.636821	0.520501		453.245	361.145	343.173	321.13		897	227.079	7.81604		0	12			63	241	0.000157721	0.999685		393	1442	0.0257727
				416.284	14.4043	1.47525	-0.724742	-0.283702	-0.466803		454.209	361.146	343.209	321.15		898	251.147	7.82819		0				63	170	0.000135422	0.999729		394	1442	0.0271406
				416.283	8.64062	-1.06845	-0.624078	0.981563	0.710966		454.262	361.146	344.103	321.189		899	297.129	7.91032		0				63	410	0.000120607	0.999759		395	1442	0.0193911
				417.207	10.6737	-1.33127	-0.196571	0.868637	0.659204		455.185	361.146	344.135	321.239		900	260.088	8.01772		0	3			63	143	0.000108118	0.999784		396	1442	0.0310904
				417.209	13.949	-1.20451	-0.440587	0.79205	0.853049		457.099	361.146	344.169	322.154		901	327.132	8.09868		0				63	121	9.36e-05	0.999813		398	1442	0.000800966
				418.226	1.31759	-0.637921	-1.06086	0.73828	0.960505		457.099	361.182	344.227	322.154		902	313.125	8.11064		0				63	153	5.98e-05	0.99988		400	1442	0.0301196
				418.263	7.71092	-0.940464	-0.786748	0.913223	0.813989		457.201	361.182	344.227	322.183		903	199.13	8.1254		0	4			64	907	0.000875316	0.998249		405	1442	0.0427596
				418.262	10.013	-1.26853	-0.301273	0.969187	0.600617		458.253	361.182	344.227	323.139		904	209.115	8.15651		0				64	1215	0.000790758	0.998418		406	1442	0.0404708
				418.263	8.45342	-1.28819	-0.294597	0.815636	0.76715		459.18	362.178	344.227	323.143		905	251.174	8.16822		0				64	151	0.000560915	0.998878		407	1442	0.0485811
				418.727	14.9201	-1.21583	-0.410428	0.937527	0.688731		459.218	362.186	344.29	323.145		906	373.145	8.17049		0				64	142	0.000501999	0.998996		409	1442	0.0411119
				419.187	0.701255	-1.41937	0.928034	0.204219	0.287117		459.277	362.216	345.095	323.146		907	299.145	8.17277		0	3			64	531	0.000413108	0.999174		410	1442	0.039886
				419.224	11.9346	-1.03359	-0.63728	0.580807	1.09006		459.289	363.161	345.13	323.181		908	259.144	8.21402		0				64	370	0.000410497	0.999179		411	1442	0.04163
				421.144	4.20059	-0.603758	-0.90008	0.162611	1.34123		460.273	364.196	345.149	324.062		909	167.106	8.28483		0				64	1366	0.000280478	0.999439		412	1442	0.0314941
				421.145	0.724228	-1.30679	-0.21001	0.979598	0.537201		460.309	365.118	345.15	324.14		910	109.103	8.29286		0				64	444	0.000243037	0.999514		414	1442	0.0198168
				421.145	2.71391	-0.85129	-0.878568	0.804853	0.925005		460.31	365.155	345.151	325.062		911	251.124	8.31649		0				64	900	0.000106144	0.999788		415	1442	0.00764708
				421.166	1.15166	-1.25093	-0.325917	0.581402	0.995448		461.195	365.157	345.166	325.123		912	223.13	8.3197		0				65	131	0.000979737	0.998041		416	1442	0.0277074
				421.202	9.88803	-1.30679	-0.013792	1.11863	0.201945		462.288	365.177	345.187	325.124		913	221.115	8.32983		0				65	115	0.000443993	0.999112		418	1442	0.0380273
				421.202	0.640922	-0.883762	-0.842282	0.76324	0.962803		462.288	365.177	345.187	325.124		914	267.119	8.33827		0				65	125	0.000238729	0.999523		421	1442	0.0141605
				421.315	22.8688	-1.06984	-0.633902	0.885333	0.81841		463.217	365.178	345.697	325.125		915	342.141	8.35528		0				65	177	1.56e-05	0.999969		424	1442	0.0330234
				422.236	14.1108	-1.24793	-0.366567	0.857184	0.757316		463.234	365.232	346.182	325.13		916	315.141	8.40086		0				66	264	0.000984906	0.99803		425	1442	0.0130072
				423.16	0.571642	-1.16447	-0.39212	1.15163	0.404959		464.244	366.211	347.13	325.161		917	239.125	8.40502		0	10			66	355	0.000742726	0.998515		426	1442	0.0226197
				423.161	6.00921	-0.905499	-0.751833	0.481214	1.17612		465.172	366.211	347.166	325.184		918	469.202	8.41799		0				66	209	0.000710448	0.998579		428	1442	0.0321362
				423.182	1.8415	-1.38401	-0.0688985	0.616282	0.836631		465.18	366.271	347.167	325.185		919	257.149	8.41949		0				66	397	0.00067836	0.998643		429	1442	0.0130042
				423.182	1.30932	-1.11174	-0.577104	0.794894	0.893945		465.229	367.135	347.167	325.197		920	227.079	8.4255		0				66	193	0.000615897	0.998768		430	1442	0.0170692
				423.218	7.69789	-1.23297	-0.391399	0.751744	0.872625		465.264	367.172	347.167	326.09		921	349.182	8.42946		0				66	130	0.000596	0.998808		431	1442	0.0422259
				423.218	8.50018	-1.2607	-0.344387	0.758432	0.846653		466.263	367.178	347.167	326.154		922	267.156	8.43182		0	8			66	300	0.000548843	0.998902		432	1442	0.0312744
				423.218	10.0135	-1.33544	-0.172485	0.911994	0.595927		467.012	367.181	347.169	326.162		923	448.273	8.43209		0				66	281	0.000537903	0.998924		435	1442	0.0207475
				424.252	12.5358	-1.21028	-0.416106	0.953737	0.672651		467.207	367.71	348.112	326.216		924	257.127	8.47587		0				66	327	0.000502635	0.998995		437	1442	0.0383702
				424.251	16.4518	-1.16332	0.350488	1.17891	-0.366083		467.244	368.193	348.162	326.216		925	313.16	8.49399		0				66	224	0.0004644	0.999071		439	1442	0.00598641
				425.176	5.971	-1.06916	-0.62699	0.735564	0.960586		467.244	368.205	348.175	327.102		926	402.267	8.62537		0	4			66	406	0.00045031	0.999099		440	1442	0.0392394
				427.153	0.632339	-1.32291	0.0643786	0.152914	1.10562		467.259	369.062	348.2	327.131		927	497.254	8.86566		0				66	461	0.000445	0.999109		441	1442	0.0106279
				427.154	13.4655	-1.01255	-0.679714	1.04718	0.645093		468.211	369.084	348.201	327.132		928	550.304	8.88809		0	8			66	178	0.000386248	0.999228		442	1442	0.011008
				427.192	14.1111	-1.19847	-0.450048	0.858232	0.790289		468.247	369.151	349.115	327.132		929	334.185	8.93448		0				66	132	0.000382	0.999237		445	1442	0.010172
				428.186	10.7017	-1.12488	-0.546962	0.698154	0.973686		469.148	369.151	349.115	327.137		930	285.133	8.9571		0				66	374	0.000297137	0.999406		448	1442	0.0410619
				428.247	9.78339	-0.593584	-1.0926	0.716026	0.970154		469.274	369.151	349.116	327.14		931	405.207	8.97919		0				66	443	0.000268521	0.999463		449	1442	0.00543861
				429.151	12.5935	-0.36418	-1.11982	1.24809	0.235903		471.179	369.152	349.146	327.14		932	520.293	9.06852		0				66	221	0.000258683	0.999483		451	1442	0.0108354
				429.169	0.588712	-1.11968	-0.567052	0.876703	0.810033		473.083	369.187	349.146	327.141		933	435.217	9.07777		0				66	313	0.000226645	0.999547		452	1442	0.0409996
				429.206	12.5252	-1.27093	-0.327492	0.801809	0.796612		473.174	369.188	349.181	327.176		934	341.12	9.08483		0				66	223	0.000196516	0.999607		454	1442	0.0347911
				429.207	16.4523	-1.20279	-0.314558	1.14803	0.369318		473.195	369.21	349.182	327.176		935	112.088	9.11255		0				66	73	0.000195	0.99961		456	1442	0.00595684
				430.263	13.11	-0.362519	0.965498	0.635154	-1.23813		473.304	370.154	349.182	327.176		936	363.198	9.11353		0				66	405	0.000107513	0.999785		457	1442	0.048042
				430.263	11.7637	-1.2411	-0.362007	0.949308	0.653794		474.155	370.188	349.182	327.177		937	228.17	9.11444		0				66	310	9.78e-05	0.999804		458	1442	0.0455489
				431.184	6.71949	-0.545589	-1.12847	0.954611	0.719448		474.325	370.209	349.182	327.2		938	130.098	9.11476		0				66	242	9.68e-05	0.999806		459	1442	0.044332
				431.247	8.92329	-0.922963	-0.805669	0.814553	0.914079		475.21	370.242	349.182	328.135		939	368.193	9.1243		0				66	409	8.51e-05	0.99983		461	1442	0.0384046
				432.279	10.4788	-1.18616	-0.41481	1.06449	0.536479		475.327	370.242	349.183	328.232		940	391.193	9.1398		0				66	457	7.67e-05	0.999847		464	1442	0.0199596
				433.165	0.426667	-0.567484	-1.00091	1.25654	0.311856		476.304	371.071	349.197	329.146		941	253.104	9.19594		0				67	375	0.000890115	0.99822		465	1442	0.0175437
				433.201	0.89829	-1.2898	-0.28527	0.702035	0.873034		478.259	371.166	350.181	329.156		942	169.086	9.1986		0				67	315	0.000874134	0.998252		467	1442	0.0242612
				433.203	1.92993	-1.02303	-0.57778	1.21168	0.389128		478.282	371.167	350.181	329.156		943	249.108	9.21669		0				67	372	0.000855033	0.99829		468	1442	0.0293374
				433.214	2.34164	-1.27596	-0.297747	0.636882	0.936828		479.19	371.167	350.216	329.157		944	283.142	9.23726		0				67	308	0.000832175	0.998336		470	1442	0.0122879
				433.749	17.1329	-1.48237	0.443868	0.70137	0.337128		479.258	371.227	351.077	329.158		945	271.15	9.26908		0				67	220	0.000811008	0.998378		473	1442	0.036132
				434.258	7.53755	-1.25175	-0.358874	0.865558	0.745071		479.26	372.101	351.103	329.186		946	251.125	9.27599		0				67	113	0.000747827	0.998504		474	1442	0.0114156
				435.182	0.564306	-1.1109	-0.221133	1.31016	0.0218776		479.28	372.115	351.14	329.191		947	400.252	9.29141		0				67	394	0.000631435	0.998737		476	1442	0.0398859
				435.218	11.7661	-1.17101	-0.492486	0.867797	0.795695		480.285	372.168	351.14	329.192		948	269.134	9.29784		0	12			67	180	0.000626668	0.998747		478	1442	0.017459
				435.217	12.8213	-1.47279	0.704976	0.523806	0.244004		481.223	372.23	351.14	329.228		949	209.115	9.38929		0				67	468	0.000621419	0.998757		480	1442	0.0162798
				435.218	11.1654	-1.38309	-0.0385613	0.904504	0.517148		481.259	372.258	351.141	329.229		950	467.259	9.43623		0				67	202	0.000532648	0.998935		481	1442	0.040479
				435.33	22.8709	-0.919722	-0.810082	0.835167	0.894637		483.001	372.259	351.141	331.079		951	467.244	9.65859		0				67	302	0.000506153	0.998988		483	1442	0.00841319
				436.226	17.1465	-1.24628	-0.118483	1.18311	0.18165		483.181	373.182	351.162	331.135		952	285.13	9.6627		0				67	256	0.000477656	0.999045		484	1442	0.00774541
				436.251	12.5921	-1.10947	-0.54768	1.0477	0.609452		483.182	373.184	351.176	331.171		953	399.161	9.6627		0				67	68	0.00047113	0.999058		485	1442	0.0266806
				436.253	16.7144	-1.25855	-0.349918	0.807013	0.801457		483.239	373.195	352.687	331.171		954	342.21	9.71936		0				67	149	0.000457799	0.999084		487	1442	0.0305134
				437.138	0.5549	-0.546675	-1.03265	1.22992	0.3494		485.194	373.195	353.156	331.172		955	341.155	9.75225		0				67	485	0.000445886	0.999108		489	1442	0.0301986
				437.197	0.589611	-0.826534	-0.902993	0.81085	0.918677		487.32	374.237	353.156	331.172		956	313.161	9.78853		0				67	414	0.000272242	0.999456		490	1442	0.0381149
				437.234	10.4782	-1.19214	-0.43123	1.00556	0.617806		488.267	374.237	353.156	331.172		957	532.294	9.859		0				67	304	0.000267102	0.999466		491	1442	0.016092
				438.231	11.3309	-1.49413	0.384806	0.600527	0.508796		488.268	374.238	353.169	331.173		958	295.15	9.89353		0				67	110	0.000263495	0.999473		492	1442	0.00250071
				438.23	16.3223	-0.706265	1.03048	0.670583	-0.994797		488.34	374.699	353.191	331.174		959	221.134	10.0146		0				67	309	0.000149839	0.9997		493	1442	0.0223295
				439.018	1.29505	-1.26488	1.0282	0.515119	-0.278433		489.189	375.028	353.192	331.208		960	283.173	10.017		0				67	494	0.000133922	0.999732		494	1442	0.022729
				439.154	0.559037	-0.886069	-0.562215	0.0722096	1.37607		489.299	375.071	353.192	331.208		961	388.249	10.0222		0				67	159	1.62e-05	0.999968		495	1442	0.0474562
				439.156	1.85274	-0.104762	0.58835	0.882025	-1.36561		490.283	375.108	353.192	331.208		962	363.197	10.1239		0				67	190	1.57e-05	0.999969		546	1442	0.0414529
				439.155	1.32028	-0.945178	-0.762097	0.668638	1.03864		490.319	375.152	353.193	331.208		963	271.151	10.2238		0				68	468	0.000901465	0.998197		1093	1442	0.0228888
				439.177	0.71589	-1.05768	-0.641727	0.736743	0.962661		491.232	375.152	353.193	332.166		964	267.119	10.3237		0				68	96	0.000893826	0.998212		1338	1442	0.00120332
				439.192	10.0273	-1.14135	-0.535663	0.88433	0.792683		492.275	375.154	353.227	332.167		965	372.113	10.3811		0				68	317	0.000892026	0.998216		1355	1442	0.00484785
				439.213	6.019	-0.86942	-0.737883	0.352028	1.25527		492.298	375.161	353.228	333.118		966	541.278	10.4341		0	12			68	225	0.000731254	0.998537		1408	1442	0.0260397
				439.213	7.54665	-1.3314	-0.207593	0.772479	0.766517		493.223	375.161	354.212	333.13		967	331.174	10.8128		0				68	168	0.000683951	0.998632
				440.247	12.6036	-0.443964	-0.947228	1.38041	0.0107803		493.294	375.176	355.134	333.15		968	219.985	10.9014		0				68	190	0.000637839	0.998724
				441.099	0.532717	-1.10686	-0.583275	0.901485	0.788652		493.302	375.177	355.135	333.153		969	329.158	11.0057		0				68	329	0.000606	0.998788
				441.168	1.17667	-1.11549	-0.494307	1.13324	0.476561		494.254	375.197	355.135	333.155		970	435.216	11.1563		0				68	375	0.000577526	0.998845
				441.168	0.63516	-1.1587	-0.509234	0.893492	0.774444		495.237	375.197	355.137	333.239		971	333.153	11.1704		0				68	294	0.000488363	0.999023
				441.197	5.64874	-0.956314	0.901058	0.825134	-0.769877		495.275	375.197	355.144	334.126		972	159.092	11.181		0				68	493	0.000462692	0.999075
				441.207	16.7143	-1.33098	-0.185988	0.905627	0.611342		496.272	377.044	355.165	334.184		973	277.095	11.1831		0				68	159	0.000445	0.999111
				443.185	0.618617	-0.826392	-0.90406	0.900729	0.829723		497.233	377.045	355.182	334.185		974	281.107	11.1859		0				68	464	0.000442923	0.999114
				443.187	11.3338	-1.43251	0.246419	0.896186	0.289904		497.254	377.119	356.11	335.108		975	351.14	11.1903		0				68	111	0.000439	0.999122
				444.183	2.33775	-1.45686	0.339175	0.296269	0.821421		497.254	377.12	356.195	335.109		976	119.05	11.2968		0				68	306	0.000429161	0.999142
				444.182	4.29784	-1.21209	-0.389804	0.58202	1.01987		498.288	377.146	356.198	335.13		977	373.18	11.305		0				68	291	0.000419842	0.99916
				444.242	8.21515	-1.15852	-0.511791	0.813551	0.85676		501.227	377.146	356.226	335.166		978	287.146	11.324		0				68	295	0.000416921	0.999166
				444.242	7.20733	-1.43612	0.101934	0.530781	0.803401		502.29	377.156	356.227	335.166		979	237.109	11.3246		0				68	202	0.000414923	0.99917
				444.241	5.69526	-0.692276	-0.245138	-0.536601	1.47402		502.355	377.176	356.227	335.167		980	241.046	11.3305		0				68	215	0.000392256	0.999215
				444.278	11.6977	-1.24811	-0.36664	0.852504	0.762249		503.244	377.177	357.059	335.167		981	181.122	11.3503		0				68	208	0.000322109	0.999356
				444.278	10.7993	-0.238757	1.47456	-0.668196	-0.567609		503.303	377.177	357.094	335.181		982	269.134	11.3709		0				68	309	0.000275212	0.99945
				445.146	0.590956	-0.133729	-0.469009	1.43726	-0.834523		503.314	377.177	357.149	335.181		983	261.11	11.374		0				68	307	0.000266406	0.999467
				445.163	0.536369	-0.902046	-0.810272	0.677614	1.0347		504.246	377.192	357.151	335.181		984	256.094	11.3855		0	4			68	94	0.000227233	0.999546
				445.166	12.498	-0.0349736	-1.4004	0.656349	0.779021		504.298	377.192	357.21	335.182		985	253.14	11.3857		0				68	113	0.000181	0.999638
				445.203	11.6336	-1.3005	-0.00159468	1.13114	0.17096		504.333	377.196	357.211	336.199		986	408.222	11.4022		0				68	394	0.00013669	0.999727
				445.201	12.5879	-0.309892	-0.823906	-0.322594	1.45639		504.334	378.211	359.108	336.2		987	398.237	11.4074		0				68	256	8.97e-05	0.999821
				445.261	10.3044	-1.39436	-0.0564683	0.717134	0.73369		504.988	379.156	359.136	336.201		988	191.104	11.4294		0				68	304	4.6e-05	0.999908
				446.257	8.51486	-1.16927	-0.489818	0.9206	0.738492		506.278	379.192	359.136	336.323		989	315.177	11.4771		0				68	302	1.38e-05	0.999972
				446.296	10.4835	-1.34683	-0.171572	0.715428	0.802976		506.278	379.193	359.166	337.092		990	387.197	11.4853		0				69	377	0.000896471	0.998207
				447.121	1.88802	-0.973144	-0.557945	0.231892	1.2992		506.313	379.193	359.181	337.095		991	401.175	11.4897		0				69	190	0.000893202	0.998214
				447.181	11.7032	-0.329704	0.292402	1.20294	-1.16564		506.313	380.196	359.182	337.104		992	239.125	11.4952		0				69	360	0.000816039	0.998368
				447.228	2.04151	-1.05494	-0.591473	0.521589	1.12482		507.239	380.227	359.182	337.104		993	225.146	11.517		0				69	110	0.000729674	0.998541
				447.294	11.6883	1.02158	-1.2969	-0.206233	0.48155		507.31	380.227	361.145	337.124		994	295.15	11.5319		0				69	315	0.000708	0.998585
				447.293	12.8453	1.47768	-0.735537	-0.376626	-0.365517		508.269	381.15	361.146	337.125		995	281.134	11.5925		0				69	428	0.000655749	0.998689
				448.273	8.43209	-0.213024	0.453005	1.04633	-1.28631		509.254	381.151	361.146	337.125		996	479.259	11.5972		0				69	301	0.000593678	0.998813
				448.273	8.91326	-1.02921	-0.677515	0.740976	0.965745		509.289	381.16	361.146	337.197		997	445.203	11.6336		0				69	485	0.0005467	0.998907
				449.197	7.19976	-1.44183	0.16169	0.445663	0.834481		511.233	381.187	361.146	337.197		998	345.187	11.6562		0	3			69	396	0.000514144	0.998972
				449.197	5.44064	-0.786874	-0.775044	1.31027	0.251647		511.233	381.198	361.182	337.197		999	255.111	11.6706		0				69	494	0.000510381	0.998979
				449.199	1.02698	-0.0744134	0.915081	0.529332	-1.37		511.269	383.166	361.182	337.198		1000	447.294	11.6883		0				69	213	0.000509907	0.99898
				449.197	8.2177	-1.27046	-0.282191	1.00099	0.551657		511.269	385.125	361.182	337.233		1001	447.181	11.7032		0				69	414	0.000466132	0.999068
				449.233	11.7004	-1.12985	-0.548175	0.925803	0.75222		511.803	385.145	361.185	338.193		1002	383.129	11.7379		0	3			69	219	0.000238244	0.999524
				449.233	10.7729	0.188242	1.14658	-1.28347	-0.0513538		512.236	385.146	362.145	339.098		1003	307.114	11.7745		0				69	220	0.000185452	0.999629
				450.231	12.1731	1.03839	-1.36647	0.145271	0.182807		512.237	385.182	362.177	339.14		1004	585.304	11.7767		0				69	180	0.000106624	0.999787
				451.08	0.509263	-1.2373	-0.383615	0.746197	0.874715		515.158	385.183	362.179	339.141		1005	265.139	11.8082		0				69	308	0.000105146	0.99979
				451.153	0.66065	-1.08844	-0.6085	0.899636	0.797301		517.332	386.237	362.216	339.199		1006	177.111	11.8286		0	10			69	226	1.24e-05	0.999975
				451.175	0.431527	-0.886569	-0.836572	0.983091	0.74005		518.35	386.237	363.101	340.125		1007	231.099	11.8537		0	4			70	483	0.000996682	0.998007
				451.212	8.51093	-1.33219	-0.138332	0.485351	0.985172		519.167	386.238	363.119	340.125		1008	223.13	11.8571		2	4			70	465	0.000965101	0.99807
				451.212	0.644412	-0.378262	-0.31963	1.46949	-0.771596		519.351	387.22	363.141	340.136		1009	189.101	11.8763		0				70	322	0.00092	0.99816
				452.247	13.9497	-1.34113	0.0170051	1.06483	0.259294		520.329	387.245	363.161	340.195		1010	311.11	11.9178		0				70	297	0.000778337	0.998443
				453.163	25.7379	-0.570845	1.39763	0.0219036	-0.848692		521.251	388.253	363.162	340.232		1011	141.092	12.1307		0				70	380	0.000755991	0.998488
				453.191	1.28664	-1.08379	-0.599306	0.999379	0.683718		522.286	389.14	363.169	341.055		1012	255.072	12.1375		0				70	346	0.000677	0.998646
				453.207	10.4778	-1.25463	-0.26379	1.07821	0.440215		522.31	389.146	364.137	341.092		1013	297.165	12.1421		0				70	247	0.000641591	0.998717
				453.228	6.71758	-0.076348	-1.36956	0.914186	0.531725		523.305	389.177	364.195	341.098		1014	295.151	12.153		0	12			70	317	0.000491306	0.999017
				453.228	7.40888	-0.354068	-1.25606	0.786216	0.823908		525.284	389.177	364.715	341.117		1015	369.15	12.163		0				70	81	0.000484638	0.999031
				453.229	8.91479	-1.04548	-0.664098	0.806711	0.902865		527.207	389.723	365.155	341.119		1016	293.098	12.2308		0				70	248	0.000324249	0.999352
				454.262	14.3413	-1.25059	0.126235	1.18988	-0.0655258		527.227	390.225	365.156	341.12		1017	339.141	12.236		0				70	251	0.000318303	0.999363
				455.184	1.93982	-0.74525	-0.926064	1.14417	0.527142		527.264	390.259	365.156	341.155		1018	343.171	12.237		0				70	257	0.00023359	0.999533
				457.143	1.18146	-1.24295	-0.313902	1.04736	0.509495		531.211	391.125	365.156	341.155		1019	327.176	12.257		0				70	187	0.000220355	0.999559
				457.164	0.555803	-1.14219	0.00422069	1.29283	-0.154853		531.345	391.126	365.157	341.156		1020	355.164	12.2634		0				70	361	0.000128	0.999744
				457.202	13.9494	-1.18059	-0.427202	1.06004	0.547751		531.401	391.156	365.177	341.156		1021	191.103	12.3417		0				70	253	6.27e-05	0.999875
				459.179	0.563632	-0.755335	-0.969112	0.903653	0.820794		532.366	391.161	365.177	341.156		1022	368.226	12.3439		0				71	155	0.000932546	0.998135
				459.217	13.8272	-1.41106	-0.00220696	0.778184	0.635084		533.216	391.162	365.177	342.141		1023	138.092	12.3523		0				71	287	0.000908282	0.998183
				459.217	14.3406	-1.16337	-0.113087	1.2782	-0.00174479		534.343	391.192	365.177	342.151		1024	253.14	12.3708		0				71	164	0.000889984	0.99822
				459.277	11.9647	-1.29513	-0.271546	0.887385	0.679294		536.301	391.192	365.233	342.21		1025	315.175	12.3731		0				71	375	0.000823291	0.998353
				460.273	11.5716	-1.10302	-0.563622	1.02931	0.637334		536.324	391.194	366.156	342.211		1026	313.161	12.379		0				71	166	0.000759525	0.998481
				460.309	10.4882	-1.17891	-0.466336	0.962743	0.682508		537.321	391.195	366.156	342.211		1027	467.26	12.3827		0				71	306	0.000696531	0.998607
				461.197	0.661932	-1.09725	-0.582345	0.687475	0.992118		538.977	392.195	366.211	342.211		1028	213.998	12.3865		0				71	295	0.000671	0.998658
				462.288	10.2995	-1.3866	-0.0602584	0.607244	0.839617		539.298	392.2	366.212	342.896		1029	371.166	12.431		0	12			71	84	0.000585904	0.998828
				462.289	11.645	-1.2849	-0.229155	1.0312	0.48285		540.297	392.226	367.136	343.113		1030	311.145	12.4414		0				71	225	0.000547398	0.998905
				463.155	5.96447	-1.32693	1.03488	-0.104594	0.396652		541.26	392.227	367.171	343.135		1031	217.084	12.445		0				71	89	0.000534922	0.99893
				463.176	0.426667	-0.67813	-1.02518	0.990452	0.712853		541.279	393.119	367.178	343.171		1032	410.235	12.4687		0				71	168	0.000404068	0.999192
				463.211	1.74241	-0.616655	1.41481	-0.0120729	-0.786077		542.313	393.119	367.18	343.171		1033	445.166	12.498		0				71	245	0.000258969	0.999482
				463.233	22.438	-1.19724	-0.383557	1.08199	0.498799		543.285	393.165	367.71	343.172		1034	350.216	12.5224		0	4			71	83	0.000220335	0.999559
				465.168	1.06009	-0.800918	-0.411	1.45896	-0.247047		546.313	393.172	368.167	343.173		1035	249.159	12.5582		0				71	112	0.000212988	0.999574
				465.171	5.51024	-1.04665	-0.646763	1.00855	0.684869		546.38	393.187	368.227	343.207		1036	162.092	12.5591		0				71	104	0.000133221	0.999734
				465.229	0.744607	-1.10129	-0.593051	0.852232	0.84211		547.158	393.19	369.084	344.102		1037	364.164	12.5682		0				71	160	0.000116022	0.999768
				465.228	11.5664	-1.13039	-0.541603	0.960693	0.711302		547.269	393.208	369.151	344.136		1038	201.102	12.5819		0				71	250	9.81e-05	0.999804
				466.223	8.21107	-1.31199	-0.232957	0.647995	0.89695		547.34	394.206	369.151	344.166		1039	373.184	12.5895		0				71	288	9.57e-05	0.999809
				466.261	15.2003	-0.39936	-1.21667	0.973038	0.642988		548.361	394.207	369.151	344.167		1040	281.099	12.7165		0				71	266	5.25e-05	0.999895
				467.207	0.571337	-1.41799	0.159085	0.922361	0.33654		550.304	394.235	369.151	344.225		1041	251.124	12.7188		0				72	123	0.000933263	0.998133
				467.208	2.68559	-1.00284	-0.713399	0.937572	0.77867		550.304	395.13	369.151	344.227		1042	263.125	12.7188		0				72	346	0.000921831	0.998156
				467.244	10.3012	-1.36704	-0.107554	0.61002	0.864579		550.339	395.166	369.187	345.094		1043	267.156	12.7188		0				72	81	0.000888461	0.998223
				467.244	11.6488	-1.23274	-0.372577	0.965479	0.639837		550.34	395.166	369.187	345.13		1044	277.104	12.7188		0				72	297	0.000810642	0.998379
				467.244	9.65859	-1.49001	0.503677	0.634179	0.35215		551.336	395.166	369.212	345.149		1045	335.181	12.7226		0				72	277	0.00075862	0.998483
				467.259	9.43623	0.318905	-1.18262	-0.318718	1.18243		552.296	395.168	369.223	345.15		1046	201.123	12.783		0	3			72	88	0.000730857	0.998538
				467.26	12.3827	-0.288134	-1.27775	0.953752	0.612127		553.314	395.187	370.188	345.15		1047	179.119	12.7926		0				72	247	0.0007286	0.998543
				469.202	8.92272	-1.12047	-0.562869	0.767821	0.915519		555.258	395.214	370.205	345.151		1048	435.217	12.8213		0				72	380	0.000703156	0.998594
				469.223	7.47632	-1.33109	0.0419628	0.199868	1.08926		555.294	395.249	370.242	345.166		1049	394.208	12.8312		0				72	122	0.000639165	0.998722
				471.218	15.2031	-1.22399	-0.397061	0.933595	0.687455		555.295	397.01	370.242	345.187		1050	447.293	12.8453		0				72	172	0.000632129	0.998736
				473.176	13.9424	-0.938858	-0.690386	1.21129	0.41795		561.354	397.05	370.242	345.187		1051	275.124	12.8557		0				72	322	0.000615849	0.998768
				473.18	2.46029	-1.42897	0.0462762	0.692393	0.690296		562.376	397.142	371.072	345.697		1052	270.072	12.8573		0				72	235	0.000531382	0.998937
				473.194	0.641944	-1.06708	-0.638111	0.840115	0.865078		566.312	397.182	371.128	346.182		1053	357.212	12.892		0				72	465	0.000499537	0.999001
				474.288	13.1912	-1.30457	-0.244763	0.912436	0.636899		567.333	397.728	371.151	347.13		1054	317.123	12.9072		0				72	362	0.000335962	0.999328
				474.288	14.2138	-1.39881	-0.0288523	0.82193	0.605737		571.29	398.236	371.165	347.166		1055	327.132	12.9116		0				72	141	0.000232538	0.999535
				475.211	8.91811	-1.02006	-0.623208	0.489264	1.154		575.371	399.026	371.165	347.166		1056	422.176	12.9144		0				72	426	0.000214555	0.999571
				476.304	11.9737	-1.2161	-0.39913	0.976896	0.638334		576.391	399.026	371.166	347.166		1057	368.166	12.9385		0				72	467	0.000131516	0.999737
				476.305	8.90926	-1.20583	-0.435878	0.756124	0.885585		578.37	399.159	371.167	347.166		1058	137.108	12.9439		0				72	137	0.000128619	0.999743
				477.238	5.00875	-1.06025	-0.646318	0.821928	0.884638		580.349	399.16	371.167	347.167		1059	229.14	12.9482		0				72	119	5.91e-05	0.999882
				478.283	8.42051	-1.35452	-0.152587	0.80973	0.697375		581.347	399.161	371.202	347.169		1060	255.205	12.9564		0				72	75	1.15e-05	0.999977
				478.282	9.51336	-1.3184	-0.229316	0.849723	0.697996		581.353	399.192	371.226	347.181		1061	160.107	12.9779		0				73	327	0.000991598	0.998017
				479.206	0.910101	-1.3642	-0.133072	0.761412	0.735863		585.305	400.212	372.115	348.11		1062	345.15	12.9887		0				73	191	0.000947	0.998106
				479.244	14.1968	-1.30522	-0.0383209	1.1147	0.228843		586.339	400.215	372.161	348.162		1063	219.098	12.993		0				73	303	0.000928951	0.998142
				479.244	13.1918	-1.14785	-0.527778	0.834053	0.841574		590.406	400.252	372.258	348.174		1064	489.226	13.0349		0				73	364	0.000892584	0.998215
				479.259	11.5972	-1.06853	-0.238976	1.34163	-0.0341278		591.296	400.253	372.258	348.2		1065	429.161	13.0505		0				73	374	0.000871703	0.998257
				481.163	0.60081	-1.00236	-0.659835	0.532406	1.12979		591.365	400.254	373.145	348.201		1066	183.149	13.059		0				73	221	0.000813	0.998374
				481.202	0.437762	0.220795	-1.2244	-0.186853	1.19046		592.388	400.736	373.146	349.092		1067	239.124	13.0617		0				73	407	0.000770271	0.998459
				481.222	0.71303	-0.913636	-0.810383	0.756112	0.967907		594.329	401.236	373.183	349.114		1068	265.111	13.0626		0				73	461	0.000755209	0.99849
				481.259	11.9707	-1.15334	-0.517347	0.892657	0.778028		594.365	401.238	373.184	349.115		1069	343.172	13.0777		0				73	224	0.000754037	0.998492
				483.181	3.73176	-0.0576466	-1.39336	0.689976	0.761029		594.366	402.232	373.198	349.115		1070	243.087	13.0836		0				73	313	0.000753049	0.998494
				483.182	2.71938	-0.975265	-0.748823	0.831378	0.89271		595.362	402.269	374.162	349.123		1071	181.121	13.0916		0				73	402	0.00069045	0.998619
				483.202	1.09246	-1.1658	-0.435181	0.508975	1.092		597.34	402.279	374.237	349.145		1072	266.072	13.0957		0				73	77	0.000674535	0.998651
				483.217	11.6329	-1.33885	-0.183953	0.84562	0.677181		599.285	402.718	374.237	349.146		1073	430.263	13.11		0				73	223	0.000650374	0.998699
				483.237	9.51314	-1.2529	-0.335668	0.961298	0.627272		599.32	403.156	374.237	349.181		1074	349.181	13.1179		0				73	355	0.00064088	0.998718
				483.238	8.4024	-1.24554	-0.372707	0.795727	0.82252		599.321	403.156	374.7	349.181		1075	349.115	13.1267		0				73	222	0.000635	0.99873
				483.338	31.5894	-1.02109	-0.151878	1.37591	-0.202937		601.217	403.157	375.152	349.182		1076	122.097	13.1271		0				73	405	0.000574416	0.998851
				484.192	17.2892	-1.31835	0.763282	0.790035	-0.234972		605.38	403.192	375.152	349.182		1077	235.13	13.1566		0				73	406	0.000570212	0.99886
				485.194	1.74453	-0.545486	-1.12967	0.945339	0.729815		606.401	404.156	375.153	349.182		1078	487.212	13.1604		0				73	409	0.000497972	0.999004
				487.176	11.7462	-1.28539	-0.288147	0.902366	0.671174		611.355	404.247	375.161	349.182		1079	229.189	13.1709		0				73	268	0.000419397	0.999161
				487.174	0.538156	-0.687421	-1.00198	0.625081	1.06432		615.315	404.248	375.176	349.183		1080	177.089	13.187		0				73	281	0.000353909	0.999292
				488.267	10.0971	-1.12738	-0.540306	0.986296	0.681393		620.417	405.171	375.176	349.183		1081	237.109	13.1873		0				73	300	0.000312797	0.999374
				488.268	8.04133	-1.08952	-0.532317	1.13834	0.483502		621.265	405.171	375.177	349.197		1082	144.113	13.1881		0				73	193	0.000282	0.999437
				488.268	9.22964	-1.1924	-0.35777	1.12769	0.422489		624.375	405.171	375.177	350.181		1083	288.169	13.2109		0				73	397	0.000158505	0.999683
				488.304	12.737	-1.3959	-0.0341136	0.832946	0.59707		625.373	405.172	375.197	350.181		1084	356.226	13.2116		0				73	130	0.00014925	0.999701
				488.992	3.40514	0.979783	0.506319	-0.160207	-1.3259		629.331	405.207	375.197	350.216		1085	265.069	13.2769		2				73	457	3.13e-05	0.999937
				489.189	0.569388	-1.17483	-0.483744	0.90119	0.757382		638.355	405.208	375.198	351.077		1086	374.698	13.3321		0				73	310	2.2e-05	0.999956
				489.226	13.0349	-1.35892	0.295133	1.0321	0.0316935		639.387	405.208	375.198	351.104		1087	377.176	13.3323		0				73	242	1.81e-05	0.999964
				489.341	10.2445	-1.47754	0.51575	0.270696	0.691092		640.961	406.242	375.201	351.132		1088	311.181	13.3467		0				73	443	9.22e-06	0.999982
				489.34	8.8562	-1.31995	0.36565	-0.101073	1.05537		643.308	408.221	376.258	351.14		1089	287.145	13.349		0	10			74	399	0.000928411	0.998143
				490.282	12.2677	-1.27388	-0.22775	1.06539	0.436242		649.262	409.172	377.045	351.14		1090	189.09	13.3539		0				74	243	0.000553404	0.998893
				490.282	10.3055	-1.49961	0.500107	0.471695	0.527804		663.276	409.181	377.118	351.14		1091	281.149	13.3586		0	8			74	107	0.000343	0.999315
				491.232	22.4309	-1.39661	-0.0445237	0.787926	0.653205		664.444	409.182	377.119	351.14		1092	249.158	13.3921		0				75	194	0.000972409	0.998055
				492.299	10.1745	-0.913178	-0.811662	0.762985	0.961855		668.402	409.202	377.119	351.14		1093	563.218	13.4007		5				75	156	0.000925	0.99815
				493.223	9.23964	-1.35636	-0.0952149	0.94681	0.504761		673.357	409.203	377.12	351.16		1094	255.112	13.4613		0				75	297	0.000912034	0.998176
				493.222	10.1051	-0.90857	-0.709792	0.384241	1.23412		673.582	409.258	377.146	351.175		1095	335.181	13.4848		0				75	81	0.000911463	0.998177
				493.221	12.2866	-0.600798	-0.972042	0.308264	1.26458		682.38	410.186	377.146	351.176		1096	615.314	13.5038		0				75	435	0.00089304	0.998214
				493.221	8.02752	-1.14246	-0.213661	1.28205	0.0740764		687.335	410.206	377.157	351.176		1097	169.133	13.5223		0				75	277	0.000889576	0.998221
				493.259	12.741	-1.25676	-0.352077	0.839084	0.769757		708.17	410.206	377.177	352.686		1098	343.171	13.5409		0				75	172	0.000813409	0.998373
				495.179	0.846136	-0.747671	-0.960855	1.02487	0.683657		712.428	410.206	377.177	353.155		1099	295.149	13.5534		0				75	380	0.000780668	0.998439
				495.202	1.3266	-0.933961	-0.79514	0.847609	0.881492		713.433	410.235	377.178	353.156		1100	401.237	13.5578		0				75	247	0.000780122	0.99844
				495.238	11.712	-1.16386	-0.461375	1.04913	0.576102		717.382	410.236	377.191	353.156		1101	187.144	13.5971		0				75	322	0.000703857	0.998592
				495.238	10.31	-1.32006	-0.210066	0.61901	0.911118		726.406	411.159	377.193	353.191		1102	306.073	13.607		0				75	88	0.000656564	0.998687
				495.238	12.271	-1.37898	0.0810715	0.295708	1.0022		731.362	411.196	377.195	353.191		1103	461.196	13.6718		0				75	235	0.000569927	0.99886
				496.272	15.0285	-1.24192	0.0758156	1.20433	-0.0382231		738.927	411.734	377.196	353.191		1104	227.162	13.6965		0				75	465	0.000566563	0.998867
				497.192	0.648387	-0.60703	-0.82779	0.0403112	1.39451		784.482	412.252	377.214	353.192		1105	255.207	13.7051		0				75	122	0.000519989	0.99896
				497.233	11.9697	-1.15193	-0.495988	1.01001	0.637906		878.285	412.253	377.219	353.192		1106	299.136	13.7526		0				75	362	0.000471338	0.999057
				497.254	8.86566	-0.395514	-1.17871	0.459141	1.11508			413.072	377.324	353.192		1107	264.17	13.7552		0				75	426	0.000323341	0.999353
				497.254	10.1794	-1.01555	-0.546242	0.306204	1.25559			413.176	378.151	353.227		1108	323.145	13.7681		0				75	141	0.000246	0.999508
				498.288	15.4137	-1.23509	0.116185	1.20563	-0.0867246			413.177	378.211	353.228		1109	253.14	13.7978		0				75	467	0.000152878	0.999694
				501.228	15.0282	-1.20658	-0.142234	1.22861	0.120207			414.213	379.135	353.228		1110	353.155	13.8128		0				75	119	0.000119703	0.999761
				503.204	0.715305	-1.43923	0.0813065	0.683762	0.674157			414.231	379.156	353.228		1111	123.081	13.8141		0				75	137	6.37e-05	0.999873
				503.243	15.4133	-1.26867	0.0497984	1.1774	0.0414761			414.999	379.192	354.211		1112	193.12	13.8191		0				76	108	0.00096213	0.998076
				503.303	13.236	-1.30117	-0.269397	0.807914	0.762657			415.142	379.193	354.212		1113	153.128	13.8194		0				76	388	0.000870097	0.99826
				504.298	12.972	-0.87016	-0.816537	1.12049	0.566207			415.192	379.193	355.01		1114	180.138	13.8544		0				76	299	0.000617177	0.998766
				504.335	11.9662	-1.37775	-0.0955484	0.797317	0.675984			415.192	379.193	355.063		1115	153.139	13.8964		0				76	478	0.000588566	0.998823
				504.352	8.85583	-0.998681	-0.666693	0.539922	1.12545			415.251	379.193	355.109		1116	233.142	13.9166		0				76	445	0.000290721	0.999419
				504.351	10.2447	-1.22097	-0.363678	0.545953	1.0387			416.247	380.13	355.133		1117	311.181	13.9325		0				76	232	0.000281885	0.999436
				505.162	0.568024	-0.586374	-0.994618	0.333805	1.24719			416.283	380.227	355.135		1118	254.185	13.9478		0				76	252	0.000252	0.999496
				506.278	6.84446	-1.44843	0.145477	0.778057	0.524895			417.036	380.227	355.135		1119	215.138	13.9483		0				76	470	9.37e-05	0.999813
				506.277	5.75568	-1.45965	0.318107	0.329242	0.8123			417.21	381.151	355.144		1120	392.167	13.9574		0				76	451	1.74e-05	0.999965
				506.314	12.9647	-1.2693	-0.300198	0.967889	0.601613			418.227	381.151	355.164		1121	222.148	13.958		0				77	457	0.000831128	0.998338
				506.314	11.7445	-1.27724	-0.194429	1.08794	0.383731			418.262	381.151	355.181		1122	240.17	13.9649		0				77	130	0.000822222	0.998356
				509.253	12.9751	-1.32248	-0.0653786	1.07055	0.317316			418.263	381.152	356.11		1123	213.148	13.9715		0	8			77	242	0.000803548	0.998393
				510.288	16.0904	0.964734	-1.40018	0.30135	0.134094			418.263	383.005	356.226		1124	388.194	13.9835		0				77	310	0.000770742	0.998459
				511.233	5.72142	-0.996957	-0.723936	0.885517	0.835376			419.13	383.131	356.227		1125	231.159	13.9921		0				77	379	0.000572128	0.998856
				511.233	6.80948	-0.623659	-1.04605	1.08271	0.586994			419.13	383.165	356.227		1126	251.14	14.1071		0				77	443	0.000527277	0.998945
				511.269	12.9658	-1.30882	-0.250064	0.847941	0.710946			419.186	383.166	357.058		1127	289.143	14.1085		0				77	385	0.000525165	0.99895
				511.27	11.7399	-1.30561	-0.240056	0.919828	0.625838			419.187	383.203	357.092		1128	349.182	14.1153		0				77	460	0.000512387	0.998975
				513.227	10.1735	-1.3182	-0.234881	0.752615	0.800467			421.076	384.162	357.138		1129	185.164	14.1184		0				77	268	0.000460807	0.999078
				513.248	9.3486	-1.43755	0.137714	0.463254	0.836584			421.145	384.222	357.148		1130	198.149	14.142		0				77	328	0.000430245	0.99914
				516.35	10.0444	-1.24577	-0.358392	0.673723	0.930438			421.167	384.258	357.15		1131	259.143	14.1476		0				77	281	0.000320815	0.999358
				517.22	0.808667	-1.2347	-0.382007	0.701821	0.91489			421.202	385.059	357.21		1132	182.153	14.1526		0				77	324	0.000260771	0.999478
				518.314	12.1917	-1.28154	-0.307242	0.818482	0.770296			421.202	385.125	357.212		1133	281.128	14.1542		0				77	397	0.000242	0.999517
				519.173	0.589388	-1.04891	-0.52167	1.22931	0.34127			422.236	385.145	358.243		1134	208.132	14.1667		0				77	193	0.000166851	0.999666
				520.329	13.2274	-1.27475	-0.286384	0.973469	0.587666			423.161	385.146	359.075		1135	269.222	14.1684		0	11			77	222	0.000123726	0.999753
				521.252	1.56064	-1.18534	-0.471485	0.820359	0.836467			423.182	385.181	359.137		1136	285.217	14.1684		0				77	402	1.73e-05	0.999965
				522.308	11.0894	-0.927051	-0.708727	1.20544	0.430334			423.183	385.181	359.166		1137	237.195	14.1719		0				78	244	0.00081958	0.998361
				522.308	10.0952	-1.25489	-0.330382	0.965191	0.620082			423.217	385.182	359.169		1138	226.095	14.178		0				78	373	0.000647852	0.998704
				523.271	15.3075	-1.37969	0.0306382	0.979121	0.369928			423.218	385.182	359.181		1139	239.211	14.1819		0				78	195	0.000367519	0.999265
				525.285	13.2287	-1.28305	-0.297033	0.88288	0.697199			423.218	386.237	359.181		1140	235.145	14.1926		0				78	270	0.000166513	0.999667
				526.282	14.3591	-1.17991	-0.38846	1.1211	0.447274			424.186	386.237	359.181		1141	434.237	14.2039		0				79	434	0.000964091	0.998072
				527.207	5.75033	-1.35951	-0.143448	0.780917	0.722037			424.251	387.196	361.145		1142	227.211	14.2058		0				79	285	0.000952126	0.998096
				527.264	8.29532	-0.894224	-0.82417	1.00864	0.709751			425.141	387.197	361.145		1143	140.143	14.2106		0				79	466	0.000894495	0.998211
				527.263	11.0809	-1.35809	-0.062617	0.977253	0.443452			425.177	387.221	361.145		1144	256.096	14.2171		0				79	261	0.000730826	0.998538
				527.264	10.0947	-1.24032	-0.37892	0.868949	0.750295			425.187	387.232	361.146		1145	163.075	14.2186		0	3			79	371	0.000687986	0.998624
				528.219	17.9867	-1.28631	0.69634	0.880853	-0.290882			425.225	387.233	361.146		1146	169.133	14.2249		0				79	196	0.000650465	0.998699
				529.219	2.64142	-1.16028	-0.325449	1.2141	0.271633			427.153	387.244	361.181		1147	105.071	14.2316		0				79	93	0.000634141	0.998732
				532.294	9.859	-1.16561	0.108519	1.26027	-0.203182			427.192	388.251	361.182		1148	214.142	14.2851		0				79	419	0.000528973	0.998942
				532.328	13.9397	-1.09483	-0.601376	0.824196	0.872008			429.154	388.253	361.182		1149	225.109	14.2998		0				79	325	0.000481633	0.999037
				533.215	0.639617	-1.13258	-0.549685	0.833528	0.848733			429.171	389.146	361.183		1150	296.151	14.3008		0				79	392	0.00048057	0.999039
				534.308	11.7734	-1.35945	-0.135662	0.836423	0.658693			429.171	389.177	362.15		1151	291.119	14.3042		0				79	331	0.000354334	0.999291
				536.324	11.9359	-1.26954	0.0950138	1.17441	0.0001122			430.263	389.177	362.177		1152	243.119	14.3138		0				79	238	0.000238674	0.999523
				539.264	11.7882	-1.16372	-0.434286	1.0993	0.498704			430.264	389.178	362.18		1153	526.282	14.3591		0	3			79	319	0.000203433	0.999593
				540.297	15.915	-1.01313	-0.447604	1.32465	0.136084			431.247	389.192	362.217		1154	412.191	14.3866		0				79	129	5.72e-05	0.999886
				541.258	13.2253	-1.16494	-0.491185	0.951138	0.704983			432.277	389.213	363.101		1155	416.284	14.4043		0				80	376	0.000992145	0.998016
				541.278	10.4341	-0.667497	-0.994239	1.13522	0.526519			432.279	389.723	363.14		1156	351.077	14.4144		0				80	144	0.000891868	0.998216
				541.28	11.9337	-1.11887	-0.417503	1.2118	0.324575			433.011	390.21	363.161		1157	473.187	14.4325		0				80	146	0.000890286	0.998219
				542.313	16.2802	-1.13414	0.301683	1.21505	-0.38259			433.166	391.126	363.161		1158	484.216	14.4696		0				80	430	0.000874234	0.998252
				545.252	15.9085	-1.33387	-0.198039	0.829979	0.70193			433.2	391.126	363.169		1159	406.182	14.5744		0				80	228	0.000765887	0.998468
				547.267	16.2919	-1.1206	0.351548	1.19845	-0.429401			433.202	391.146	363.197		1160	278.078	14.5775		0				80	395	0.000755	0.99849
				547.329	14.296	-1.47731	0.45271	0.721693	0.302911			433.215	391.156	363.198		1161	351.175	14.6072		0				80	122	0.000722439	0.998555
				548.324	14.1295	-1.26652	-0.294087	0.994439	0.566164			433.75	391.163	364.136		1162	325.124	14.6503		0				80	421	0.000604	0.998791
				550.303	8.06829	-1.15644	-0.514463	0.803788	0.867118			435.161	391.17	364.164		1163	321.129	14.6881		0				80	334	0.000597978	0.998804
				550.304	8.88809	-1.41749	0.365665	0.915687	0.136136			435.218	391.172	364.195		1164	400.252	14.7029		0				80	480	0.000426999	0.999146
				550.339	14.0892	-1.30979	-0.238292	0.895294	0.652784			435.218	391.192	365.054		1165	345.697	14.7053		0				80	156	0.000360568	0.999279
				550.339	13.3954	-1.30224	-0.265181	0.835933	0.731486			435.218	391.193	365.119		1166	349.181	14.7126		0				80	229	0.00027901	0.999442
				553.28	14.1351	-1.259	-0.266552	1.06297	0.462582			436.776	391.193	365.155		1167	293.135	14.8232		0				80	435	0.000218274	0.999563
				555.259	8.06303	-1.20799	-0.434496	0.860548	0.781939			436.983	391.193	365.155		1168	349.114	14.8348		0				80	491	0.000145337	0.999709
				555.259	0.787686	-0.100667	-1.37042	0.613572	0.857518			437.124	391.194	365.156		1169	240.098	14.8998		0	12			81	426	0.000882811	0.998234
				555.294	14.0929	-1.2185	-0.407829	0.928182	0.698148			437.233	392.187	365.156		1170	139.112	14.9108		0				81	96	0.000845593	0.998309
				555.295	13.3954	-1.34579	-0.167115	0.847179	0.665731			437.234	392.201	365.157		1171	395.165	14.9225		0				81	441	0.000790345	0.998419
				557.253	11.5801	-1.34966	-0.160568	0.833395	0.67683			438.23	392.226	365.177		1172	289.118	14.9321		0				81	119	0.00077234	0.998455
				557.273	10.8536	-1.22629	-0.400978	0.738052	0.889217			438.23	392.227	365.177		1173	295.105	14.9351		0				81	317	0.000684278	0.998631
				563.218	13.4007	1.28167	-0.116559	-0.00592666	-1.15918			439.018	393.118	365.178		1174	344.225	14.9361		0				81	194	0.000583402	0.998833
				564.32	10.2564	-0.637661	-1.0675	0.848559	0.856605			439.156	393.119	365.232		1175	393.207	14.9368		0				81	187	0.000505	0.998991
				564.355	14.2999	-0.0470928	0.453113	0.961044	-1.36706			439.156	393.151	366.154		1176	271.15	14.9944		0				81	97	0.000448392	0.999103
				569.274	10.2498	-1.32435	-0.220469	0.726211	0.818605			439.211	393.166	366.155		1177	311.182	15.0501		0				81	253	0.000402595	0.999195
				569.31	14.2993	-0.00676142	0.378951	0.99439	-1.36658			439.213	393.166	366.21		1178	227.162	15.0794		0				81	361	0.000260581	0.999479
				571.232	8.07419	-1.32492	-0.214132	0.854329	0.684725			440.166	393.172	366.21		1179	393.187	15.1216		0				81	248	0.000236508	0.999527
				571.289	11.4724	-1.31193	-0.198991	0.976574	0.534352			441.015	393.174	367.171		1180	396.141	15.1541		0				81	251	0.000226296	0.999547
				571.289	12.3874	-1.09802	-0.569273	1.0341	0.633194			441.169	393.186	367.172		1181	331.171	15.1601		0				81	297	0.000154718	0.999691
				577.24	0.797293	-1.15031	-0.521969	0.781098	0.891185			441.198	393.186	367.178		1182	436.193	15.161		0				81	322	0.000150735	0.999699
				580.35	12.7826	-1.27079	-0.275761	1.01112	0.535434			441.754	393.187	367.235		1183	613.336	15.1788		0				81	346	0.000143617	0.999713
				581.31	14.9306	-0.654763	-1.05386	0.832352	0.876272			443.058	393.187	367.709		1184	296.183	15.1887		0				81	465	0.000122612	0.999755
				585.282	14.3019	-1.19299	-0.147562	1.24319	0.0973694			443.185	393.208	368.166		1185	343.207	15.2022		0				81	380	9.07e-05	0.999819
				585.305	12.7849	-1.2707	-0.319614	0.891669	0.698642			443.186	393.209	368.193		1186	318.074	15.2198		0				81	247	2.94e-05	0.999941
				586.339	17.0025	-1.01296	0.316338	1.25142	-0.554789			444.183	393.209	368.226		1187	320.089	15.2756		0				82	101	0.000993949	0.998012
				591.294	17	-1.21894	0.476646	1.0823	-0.340008			444.183	393.21	369.084		1188	286.141	15.3369		0				82	454	0.000694446	0.998611
				592.348	15.1218	-1.26526	-0.196822	1.11283	0.349251			444.241	393.285	369.149		1189	414.266	15.3741		0				82	207	0.000482241	0.999036
				594.329	9.74289	-1.29934	-0.268795	0.854552	0.713585			444.241	394.205	369.149		1190	367.178	15.4345		0	3			82	318	0.000406578	0.999187
				594.365	14.4414	-1.3145	-0.227889	0.89507	0.647315			444.241	394.206	369.15		1191	349.115	15.4563		0				82	376	0.000308187	0.999384
				594.365	15.0185	-1.38094	-0.0512452	0.896115	0.536066			444.278	394.207	369.15		1192	269.135	15.5003		0				82	144	0.000283021	0.999434
				597.303	15.1065	-1.10282	-0.581685	0.957658	0.726851			444.278	394.232	369.187		1193	517.214	15.5205		0				82	206	0.000113132	0.999774
				599.284	9.74684	-1.26328	-0.333361	0.894133	0.702509			445.165	394.236	369.187		1194	381.152	15.5326		0				82	400	2.05e-05	0.999959
				599.284	1.20072	-0.951454	-0.774488	0.915253	0.810689			445.263	394.243	369.223		1195	321.129	15.5775		0				83	342	0.000982697	0.998035
				599.321	14.449	-1.1971	-0.395494	1.06309	0.529509			445.279	394.328	370.188		1196	317.093	15.5937		0				83	458	0.000971823	0.998056
				599.32	15.0173	-1.3265	-0.215773	0.818723	0.723552			446.257	395.102	370.203		1197	450.206	15.6658		0				83	286	0.00095202	0.998096
				601.278	12.7859	-1.30103	-0.263965	0.863261	0.701733			447.094	395.13	370.242		1198	353.191	15.6905		0				83	234	0.000942443	0.998115
				605.271	2.74247	-1.04127	-0.627454	0.579684	1.08904			447.168	395.164	370.242		1199	267.033	15.757		0				83	350	0.000941289	0.998117
				608.345	11.586	-1.14411	-0.433866	1.14798	0.429996			447.181	395.165	370.242		1200	269.221	15.7589		0				83	329	0.000823396	0.998353
				610.36	12.6325	-1.12938	-0.550613	0.911183	0.768811			447.182	395.166	370.242		1201	197.152	15.769		0				83	100	0.000721687	0.998557
				613.3	11.5856	-1.42857	0.0712749	0.8071	0.550191			448.187	395.166	371.071		1202	638.391	15.7952		0				83	295	0.000719669	0.998561
				613.336	15.1788	0.0941841	0.448093	0.878494	-1.42077			448.273	395.166	371.107		1203	213.147	15.8209		0				83	306	0.000690912	0.998618
				615.258	9.74742	-1.28862	-0.269321	0.615643	0.942294			449.196	395.166	371.127		1204	215.104	15.8433		0				83	280	0.000663096	0.998674
				615.314	12.6362	-1.27681	-0.316204	0.817968	0.775047			449.197	395.186	371.151		1205	227.161	15.8842		0				83	155	0.000582225	0.998836
				621.266	1.19925	-1.10558	-0.587137	0.833835	0.858883			449.197	395.187	371.165		1206	258.108	15.8885		0				83	288	0.00048618	0.999028
				624.375	13.8056	-1.26877	-0.288053	0.996811	0.560013			449.197	395.187	371.166		1207	327.176	15.8913		0				83	168	0.000470924	0.999058
				627.174	0.721874	-1.27319	-0.146227	1.12817	0.291252			449.233	396.141	371.166		1208	335.182	15.9092		0				83	164	0.000444626	0.999111
				629.331	13.8054	-1.10579	-0.579611	0.945186	0.740211			449.235	396.157	371.166		1209	241.226	15.9113		0				83	266	0.000436356	0.999127
				630.366	17.6218	-0.590149	0.710851	0.973847	-1.09455			450.278	396.172	371.166		1210	299.147	15.9234		0	8			83	104	0.000351964	0.999296
				635.319	17.6188	-0.100883	-0.0209463	1.28197	-1.16014			451.153	396.713	371.201		1211	257.171	15.9606		0				83	287	0.000307679	0.999385
				636.173	0.721015	-1.06787	-0.626086	0.718633	0.975319			451.213	397.052	371.226		1212	250.14	15.9824		0				83	84	0.000293	0.999414
				638.354	11.1025	-1.21055	-0.372221	1.0592	0.523573			451.249	397.145	372.113		1213	369.149	15.9936		0				83	166	0.000198733	0.999603
				638.391	15.7952	-0.975601	-0.570414	1.28669	0.25932			452.217	397.182	372.161		1214	305.156	16.0651		0				83	250	0.00015385	0.999692
				638.391	15.3093	-1.31437	-0.238486	0.84665	0.706209			452.247	398.238	372.221		1215	389.192	16.0684		0	3			83	89	0.000138	0.999724
				643.309	11.1025	-1.29766	-0.261091	0.907931	0.650821			453.207	398.24	372.257		1216	385.18	16.069		0				83	112	0.000109294	0.999781
				643.345	15.3128	-1.31466	-0.190048	0.979805	0.524907			453.229	399.14	372.26		1217	510.288	16.0904		0				83	160	6.05e-05	0.999879
				657.324	12.7268	-1.47472	0.239032	0.665816	0.569872			453.229	399.159	373.144		1218	293.135	16.092		0				83	245	3.78e-06	0.999992
				659.342	13.6331	-0.946445	-0.753704	0.636862	1.06329			454.232	399.16	373.145		1219	311.145	16.1218		0				84	266	0.000987997	0.998024
				668.401	14.6866	-1.33774	-0.181805	0.866788	0.652753			454.262	399.161	373.18		1220	291.119	16.1229		0				84	291	0.000947632	0.998105
				673.356	14.686	-1.33467	-0.195383	0.835552	0.694501			454.262	399.161	373.184		1221	391.17	16.139		0				84	287	0.000943096	0.998114
				679.309	19.9037	-0.69961	1.4803	-0.305157	-0.475534			455.261	399.175	374.162		1222	233.115	16.1499		0				84	114	0.000940005	0.99812
				682.38	12.2646	-1.22173	-0.369892	1.02377	0.567856			456.193	399.191	374.236		1223	267.206	16.1511		0	4			84	120	0.000917079	0.998166
				682.418	16.0365	-1.32086	-0.143442	1.01733	0.446974			456.194	399.197	374.236		1224	254.114	16.1761		0				84	375	0.000910545	0.998179
				687.336	12.2636	-1.18169	-0.443852	1.01942	0.606122			457.141	400.252	374.238		1225	123.081	16.1881		0				84	94	0.000865	0.99827
				687.372	16.0436	-1.40139	0.0940953	0.947531	0.359765			457.202	400.252	374.698		1226	438.23	16.3223		0				84	250	0.000770212	0.99846
				689.394	15.6925	-1.07949	-0.190763	-0.0689833	1.33924			457.34	400.253	375.15		1227	409.181	16.3341		0				84	112	0.000749535	0.998501
				712.426	15.4233	-1.35757	-0.120656	0.897013	0.581214			459.053	401.139	375.158		1228	440.167	16.3622		0				84	294	0.00074073	0.998519
				713.108	0.681667	-0.541902	-1.08611	1.13141	0.496607			459.218	401.175	375.161		1229	406.241	16.3744		0				84	225	0.000727071	0.998546
				717.382	15.4195	-1.39036	-0.0648139	0.77182	0.683359			459.277	401.235	375.176		1230	227.119	16.407		0				84	394	0.000695197	0.99861
				726.407	13.2922	-1.41941	0.0906196	0.881432	0.447362			460.272	401.236	375.176		1231	235.131	16.4159		0				84	160	0.000565254	0.998869
				731.362	13.2784	-1.21355	-0.367574	1.05721	0.523911			460.309	401.236	375.177		1232	325.13	16.4308		0				84	100	0.000522	0.998956
				761.407	16.0734	-1.2353	-0.371268	0.954398	0.652168			461.197	402.162	375.177		1233	251.161	16.4367		0				84	208	0.000425295	0.999149
												461.261	402.232	375.197		1234	179.068	16.4378		0				84	104	0.000326273	0.999347
												462.198	402.267	375.197		1235	130.065	16.4774		0				84	307	0.000249054	0.999502
												462.253	403.203	375.198		1236	251.115	16.4851		0				84	245	0.00023848	0.999523
												462.288	404.247	375.198		1237	375.198	16.4852		0				84	295	0.000201411	0.999597
												462.289	404.248	376.193		1238	163.075	16.514		0				84	306	0.000163134	0.999674
												462.996	405.171	376.194		1239	303.12	16.5291		0				84	166	0.000158	0.999684
												463.212	405.172	376.258		1240	411.735	16.6363		0	8			84	168	0.000153115	0.999694
												463.213	405.172	377.043		1241	297.165	16.6523		0				84	329	0.000135812	0.999728
												463.234	405.172	377.119		1242	293.134	16.6536		0				84	89	5.86e-05	0.999883
												465.168	405.208	377.119		1243	367.172	16.6623		0				84	164	3.39e-05	0.999932
												465.172	405.208	377.12		1244	236.163	16.6831		0				85	1123	0.000831034	0.998338
												465.228	405.208	377.12		1245	295.15	16.7089		0				85	318	0.000793121	0.998414
												466.262	405.211	377.14		1246	365.156	16.7818		0	8			85	1249	0.000751234	0.998498
												467.208	406.181	377.145		1247	377.145	16.8325		0				85	922	0.000729147	0.998542
												467.244	406.204	377.145		1248	353.228	16.9584		0				85	86	0.000585448	0.998829
												467.245	406.206	377.155		1249	241.14	17.0396		0	8			85	101	0.000113583	0.999773
												467.245	406.242	377.176		1250	205.155	17.0881		0	8			85	124	3.53e-05	0.999929
												467.26	407.119	377.176		1251	329.228	17.1148		0				86	204	0.000671019	0.998658
												467.26	407.127	377.177		1252	433.749	17.1329		0				86	1246	0.000618377	0.998763
												468.211	407.187	377.192		1253	205.12	17.1367		0				86	1289	0.000408872	0.999182
												468.212	407.187	377.192		1254	349.197	17.1396		0				86	922	0.000403076	0.999194
												468.248	407.311	377.192		1255	321.129	17.224		0				86	124	0.000376473	0.999247
												469.15	408.221	377.194		1256	164.107	17.2628		0				86	390	0.000237891	0.999524
												469.204	409.16	377.195		1257	484.192	17.2892		0				87	109	0.000910373	0.998179
												469.212	409.172	377.213		1258	262.14	17.3891		0				87	382	0.000742984	0.998514
												469.213	409.181	377.218		1259	337.197	17.4158		0				87	186	0.000431905	0.999136
												469.223	409.182	377.323		1260	257.171	17.5251		0				88	412	0.000989	0.998022
												469.267	409.203	378.151		1261	269.126	17.5356		0				88	277	0.000925046	0.99815
												470.183	409.203	378.211		1262	292.094	17.5564		0				88	305	0.000907557	0.998185
												470.254	409.257	379.135		1263	305.135	17.6393		0				88	376	0.000765485	0.998469
												473.194	410.237	379.156		1264	353.228	17.7302		0				88	137	0.000516285	0.998967
												473.195	410.237	379.192		1265	351.176	17.7909		0				88	123	0.000487393	0.999025
												474.288	411.159	379.192		1266	251.21	17.795		0				88	435	0.000469	0.999062
												476.267	411.198	379.192		1267	323.146	17.8009		0				88	467	0.000356	0.999288
												476.305	411.234	379.192		1268	209.151	17.912		0				88	235	0.000278736	0.999443
												477.239	411.735	379.193		1269	528.219	17.9867		0				88	141	0.000243011	0.999514
												478.284	412.192	380.13		1270	387.197	18.0597		0				88	334	0.00015016	0.9997
												478.309	413.177	380.225		1271	233.083	18.0697		0				88	381	0.000144386	0.999711
												479.244	413.177	380.226		1272	117.071	18.0742		0				88	122	0.000100688	0.999799
												479.258	414.164	381.129		1273	123.081	18.1006		0				89	266	0.000911618	0.998177
												481.028	414.209	381.15		1274	169.076	18.1709		0				89	440	0.000907598	0.998185
												481.224	414.214	381.151		1275	311.145	18.2348		0				89	338	0.000834	0.998333
												481.26	414.231	381.151		1276	277.14	18.2631		0				89	280	0.000809194	0.998382
												483.182	414.267	381.152		1277	365.156	18.2647		0				89	120	0.000778516	0.998443
												483.182	414.268	383.004		1278	325.161	18.3116		0				89	208	0.000750007	0.9985
												483.201	414.999	383.129		1279	268.094	18.3844		0				89	167	0.000737356	0.998525
												483.238	415.142	383.129		1280	167.143	18.5456		0				89	114	0.000705	0.998589
												484.191	415.155	383.165		1281	295.15	18.5881		0				89	250	0.000568678	0.998863
												485.194	415.19	384.161		1282	223.13	18.5942		0				89	307	0.000547018	0.998906
												485.195	415.192	384.221		1283	375.177	18.6014		0				89	287	0.000535528	0.998929
												488.267	415.252	384.257		1284	201.159	18.6041		0				89	112	0.000490204	0.99902
												488.267	416.177	385.123		1285	323.181	18.6079		0				89	295	0.000453806	0.999092
												488.268	416.178	385.144		1286	225.146	18.6588		0	3			89	104	0.000432112	0.999136
												488.286	416.248	385.146		1287	288.101	18.6704		0				89	306	0.00040302	0.999194
												488.994	416.283	385.18		1288	359.137	18.7369		0				89	160	0.000374988	0.99925
												490.283	416.284	385.18		1289	285.166	18.738		0	8			89	100	0.000345445	0.999309
												491.233	417.036	385.181		1290	313.161	18.7852		0				89	168	0.000330496	0.999339
												492.298	417.21	385.181		1291	327.176	18.8001		0				89	329	0.000323636	0.999353
												493.222	418.226	385.181		1292	229.119	18.8082		0				89	245	9.64e-05	0.999807
												493.222	418.263	386.236		1293	311.182	18.8361		0				89	164	9.38e-05	0.999812
												493.223	418.263	386.237		1294	277.139	18.9479		0	3			89	166	3.42e-05	0.999932
												493.224	418.263	387.197		1295	315.177	18.9872		0				90	398	0.000602967	0.998794
												495.202	418.727	387.197		1296	191.155	19.0296		0				90	276	0.000364451	0.999271
												495.238	419.187	387.221		1297	265.176	19.1739		0				90	106	0.000167771	0.999664
												496.273	419.189	387.232		1298	282.14	19.1892		0				90	273	9.31e-05	0.999814
												497.234	419.224	387.232		1299	351.176	19.2159		0				91	239	0.000958402	0.998083
												497.254	420.221	387.245		1300	295.151	19.2503		0				91	105	0.000804201	0.998392
												497.255	421.134	388.194		1301	337.198	19.2825		0				91	283	0.000737473	0.998525
												498.238	421.144	388.249		1302	331.208	19.3038		0				91	165	0.000729618	0.998541
												498.288	421.144	388.252		1303	215.07	19.4196		0				91	486	0.000711097	0.998578
												499.26	421.146	389.149		1304	411.235	19.4513		0				91	267	0.000710113	0.99858
												501.228	421.146	389.177		1305	147.08	19.455		0				91	231	0.000568189	0.998864
												502.233	421.166	389.177		1306	189.127	19.4641		0				91	447	0.000157818	0.999684
												502.284	421.202	389.178		1307	385.181	19.4734		0				92	283	0.000848484	0.998303
												503.243	421.203	389.192		1308	313.16	19.5174		0	10			92	237	0.000752	0.998496
												503.304	421.315	389.213		1309	145.101	19.5565		0				92	197	0.000746501	0.998507
												504.299	422.237	389.218		1310	213.088	19.5586		0	3			92	411	0.000638565	0.998723
												504.334	423.161	389.722		1311	307.15	19.6676		0				92	189	0.000605729	0.998789
												504.988	423.182	390.21		1312	393.185	19.6763		0				92	358	0.000499172	0.999002
												505.222	423.182	391.12		1313	391.171	19.7761		0				92	486	0.000450408	0.999099
												506.279	423.218	391.123		1314	353.192	19.7927		0				92	231	0.000417	0.999165
												506.279	423.218	391.127		1315	313.197	19.8379		0				92	356	4.45e-05	0.999911
												506.314	423.219	391.135		1316	353.228	19.8651		0				93	129	0.000974237	0.998052
												506.314	424.251	391.146		1317	268.13	19.8925		0				93	460	0.000895998	0.998208
												507.24	424.252	391.156		1318	679.309	19.9037		0				93	278	0.000847776	0.998304
												509.254	425.176	391.17		1319	212.107	20.0012		0				93	134	0.000817119	0.998366
												511.233	425.176	391.171		1320	265.14	20.014		0				93	434	0.000715572	0.998569
												511.234	425.198	391.192		1321	411.233	20.0567		0				93	392	0.000629035	0.998742
												511.269	427.154	391.192		1322	327.177	20.1005		0				93	325	0.000476361	0.999047
												511.27	427.156	391.192		1323	257.171	20.1792		0				93	450	0.000448277	0.999103
												512.237	427.192	391.193		1324	389.149	20.2056		0				93	357	0.000395469	0.999209
												513.229	428.186	391.195		1325	414.162	20.3748		0				93	128	0.0003194	0.999361
												513.24	428.247	391.233		1326	221.151	20.455		0				93	261	0.000318884	0.999362
												513.248	429.15	392.167		1327	331.208	20.4816		0				93	238	0.000198771	0.999602
												515.204	429.161	392.187		1328	307.15	20.4954		0				93	466	0.000190027	0.99962
												517.221	429.169	392.2		1329	335.181	20.5269		0				93	319	0.000148265	0.999703
												517.223	429.207	392.225		1330	209.152	20.5438		0				93	371	0.000114602	0.999771
												517.223	429.208	392.226		1331	278.232	20.5755		0				93	196	7.89e-05	0.999842
												519.238	430.166	393.121		1332	197.153	20.6268		0				93	285	3.51e-05	0.99993
												519.436	430.263	393.149		1333	141.07	20.654		0	11			94	251	0.000935	0.998131
												520.33	430.263	393.165		1334	201.127	20.6628		0				94	172	0.000907384	0.998185
												521.253	431.186	393.166		1335	337.197	20.7096		0				94	297	0.000899186	0.998202
												522.307	431.247	393.171		1336	329.191	20.7111		0				94	168	0.000894	0.998212
												522.309	431.27	393.171		1337	427.228	20.8726		0				94	346	0.000891393	0.998217
												525.285	432.278	393.185		1338	277.14	20.885		7				94	164	0.000728	0.998543
												527.04	432.278	393.186		1339	235.13	20.9337		0				94	309	0.000707458	0.998585
												527.208	433.168	393.187		1340	227.104	20.9395		0				94	317	0.000623002	0.998754
												527.264	433.201	393.187		1341	187.111	20.9477		0				94	295	0.000598512	0.998803
												527.265	433.203	393.187		1342	184.169	21.0014		0				94	306	0.000555905	0.998888
												527.29	433.213	393.207		1343	353.191	21.1793		0				94	202	0.000554868	0.99889
												528.219	433.749	393.208		1344	254.089	21.1939		0				94	393	0.000547973	0.998904
												529.221	434.236	393.209		1345	201.138	21.2913		0				94	394	0.000534793	0.99893
												531.482	434.258	393.284		1346	231.135	21.3043		0				94	304	0.000477618	0.999045
												533.216	435.17	393.288		1347	353.227	21.4409		0				94	97	0.000456	0.999088
												536.324	435.182	394.205		1348	223.166	21.5453		0				94	329	0.000337454	0.999325
												538.329	435.218	394.205		1349	295.186	21.5509		0				94	307	0.000248211	0.999504
												539.205	435.218	394.208		1350	377.192	21.5871		0				94	96	0.000237117	0.999526
												540.298	435.331	394.235		1351	211.169	21.6127		0				94	256	0.000219123	0.999562
												541.259	436.192	394.241		1352	381.129	21.6334		0				94	215	0.000172112	0.999656
												541.28	436.227	395.101		1353	371.201	21.7311		0	8			94	302	0.000170127	0.99966
												542.314	436.252	395.13		1354	276.156	21.7659		0				94	113	0.000142	0.999717
												543.285	436.253	395.151		1355	265.11	21.8442		7				94	464	0.000130427	0.999739
												547.269	437.138	395.165		1356	243.134	21.8816		0				94	208	7.96e-05	0.999841
												547.328	437.196	395.165		1357	237.184	21.9298		0	8			94	294	5.88e-05	0.999882
												548.325	437.233	395.165		1358	250.14	22.0126		0				94	493	4.67e-05	0.999907
												550.304	437.233	395.166		1359	257.15	22.1692		0				94	111	3.71e-05	0.999926
												550.304	437.234	395.166		1360	409.159	22.2402		0				94	291	2.95e-05	0.999941
												550.34	438.159	395.186		1361	353.191	22.2526		0	4			95	365	0.000805923	0.998388
												550.341	438.231	395.187		1362	260.161	22.391		0				95	348	0.000570176	0.99886
												553.28	438.232	395.187		1363	349.092	22.42		0	4			95	337	0.000476685	0.999047
												555.259	439.019	396.107		1364	319.081	22.4235		0				95	422	0.000474395	0.999051
												555.295	439.155	396.141		1365	395.101	22.4344		0				95	359	7.57e-05	0.999849
												555.295	439.156	396.157		1366	463.233	22.438		0	3			96	202	0.000903599	0.998193
												556.262	439.176	396.712		1367	331.079	22.4446		0	3			96	284	0.000881928	0.998236
												557.253	439.192	397.05		1368	253.13	22.4456		0				96	307	0.000847672	0.998305
												557.263	439.212	397.143		1369	345.094	22.4472		0				96	119	0.000779	0.998442
												559.513	439.213	397.181		1370	232.122	22.4524		0				96	329	0.000748978	0.998502
												564.318	440.166	398.237		1371	337.095	22.5164		0				96	302	0.0007361	0.998528
												565.206	440.247	398.239		1372	212.168	22.5645		0				96	256	0.000689446	0.998621
												565.562	441.1	399.026		1373	338.193	22.6754		0				96	247	0.00057757	0.998845
												569.275	441.167	399.138		1374	149.132	22.6795		0				96	362	0.000562876	0.998874
												571.29	441.169	399.158		1375	125.096	22.6799		0				96	317	0.000529583	0.998941
												580.35	441.198	399.16		1376	151.148	22.6803		0				96	426	0.000507466	0.998985
												582.357	443.185	399.161		1377	325.062	22.6805		0				96	251	0.000500547	0.998999
												585.305	443.187	399.173		1378	139.076	22.6815		0				96	113	0.000438	0.999125
												586.34	444.182	399.19		1379	357.058	22.6849		0				96	465	0.000436732	0.999127
												587.31	444.184	399.196		1380	257.149	22.7391		0				96	208	0.000405938	0.999188
												587.543	444.242	400.216		1381	359.181	22.797		0				96	380	0.000395982	0.999208
												590.326	444.242	400.252		1382	255.135	22.8015		0	12			96	172	0.000341	0.999319
												591.255	444.242	400.252		1383	414.207	22.8592		0				96	322	0.000320896	0.999358
												591.295	444.277	400.252		1384	449.345	22.8635		0				96	346	0.000298411	0.999403
												594.329	444.278	401.139		1385	207.606	22.8757		0				96	297	0.000277377	0.999445
												594.365	445.145	401.173		1386	281.208	22.9205		0				96	215	0.000262858	0.999474
												594.365	445.164	401.175		1387	216.137	23.0267		0				96	393	0.000251604	0.999497
												595.189	445.201	401.236		1388	309.168	23.2232		0				96	464	0.000157826	0.999684
												596.335	445.262	401.236		1389	367.235	23.2468		0				96	294	0.000147647	0.999705
												599.284	446.258	401.237		1390	231.134	23.3435		0				96	291	0.000107176	0.999786
												599.32	446.295	402.231		1391	193.158	23.3999		0				96	111	8.71e-05	0.999826
												599.321	447.122	402.267		1392	209.153	23.4503		0				96	493	7.35e-05	0.999853
												599.352	447.182	403.202		1393	245.151	23.6595		0				96	97	6.45e-05	0.999871
												600.288	447.228	404.247		1394	257.15	23.8984		0	12			97	302	0.000968014	0.998064
												601.22	447.295	404.248		1395	409.16	23.9231		0				97	202	0.000866662	0.998267
												601.29	448.273	405.139		1396	375.176	23.9339		0				97	256	0.000824574	0.998351
												605.181	448.273	405.171		1397	209.153	23.9921		0				97	208	0.000759658	0.998481
												608.343	449.197	405.171		1398	377.218	24.0285		0				97	119	0.000668287	0.998663
												613.299	449.198	405.171		1399	279.192	24.1251		0				97	362	0.000636447	0.998727
												615.575	449.198	405.172		1400	233.15	24.3148		0				97	113	0.000528291	0.998943
												621.267	449.198	405.207		1401	393.187	24.3525		0				97	426	0.000494359	0.999011
												624.376	449.233	405.207		1402	409.16	24.5458		0				97	393	0.000494279	0.999011
												625.38	449.233	405.208		1403	389.218	24.7232		0				97	172	0.00048606	0.999028
												629.331	449.347	406.182		1404	377.195	24.8287		0	12			97	294	0.000393135	0.999214
												630.365	450.208	406.203		1405	375.176	24.8483		0				97	317	0.000358022	0.999284
												637.263	450.231	406.205		1406	387.232	24.9564		0				97	291	0.000294724	0.999411
												638.355	451.153	406.241		1407	359.181	25.0188		0	12			97	215	0.000280619	0.999439
												638.39	451.212	407.113		1408	391.233	25.1766		3				97	247	0.000265878	0.999468
												643.31	451.213	407.119		1409	375.177	25.7036		0				97	111	0.000251	0.999499
												643.348	452.247	407.127		1410	453.163	25.7379		0				97	251	0.000231846	0.999536
												647.554	453.171	407.166		1411	285.202	25.8529		0				97	493	0.000222011	0.999556
												648.933	453.191	407.186		1412	347.181	25.8784		0				97	465	0.000199648	0.999601
												668.402	453.207	407.187		1413	409.172	25.951		0				97	464	0.000193379	0.999613
												673.357	453.228	407.187		1414	293.173	26.0722		0				97	380	0.000151258	0.999697
												674.354	453.229	407.312		1415	191.179	26.3049		0				97	322	0.000117619	0.999765
												679.31	453.229	408.221		1416	337.233	26.4861		0				97	346	8.59e-05	0.999828
												682.382	454.262	408.222		1417	253.216	26.6317		0				97	297	7.84e-05	0.999843
												682.417	455.184	409.144		1418	323.139	27.0612		0				98	153	0.000954325	0.998091
												687.336	455.189	409.159		1419	341.092	27.0683		0				98	143	0.000952	0.998096
												687.373	456.269	409.16		1420	245.148	27.9996		0				98	141	0.000945125	0.99811
												709.319	457.142	409.16		1421	333.239	29.5776		0				98	119	0.000939927	0.99812
												712.427	457.164	409.172		1422	336.323	29.7167		0				98	467	0.000903661	0.998193
												713.429	457.202	409.181		1423	377.323	29.7923		0				98	410	0.000782877	0.998434
												717.382	459.179	409.181		1424	320.9	30.6439		0				98	235	0.000764039	0.998472
												718.386	459.218	409.203		1425	407.312	31.0817		0				98	167	0.00074046	0.998519
												723.337	459.218	409.203		1426	483.338	31.5894		0				98	440	0.00067759	0.998645
												726.408	459.278	409.203		1427	272.258	31.6195		2				98	426	0.000666188	0.998668
												731.362	460.273	409.258		1428	605.179	31.6422		0				98	123	0.000649114	0.998702
												756.453	460.309	410.235		1429	188.2	32.5924		0				98	100	0.00061	0.998781
												761.408	461.137	410.236		1430	202.216	33.0236		4				98	437	0.000514435	0.998971
												775.058	462.288	411.159		1431	533.452	35.8879		0				98	116	0.000511	0.998979
												775.061	462.289	411.159		1440			HepG2	8				98	393	0.000467643	0.999065
													463.213	411.233		1441			HeLa	8				98	338	0.000436598	0.999127
													463.234	411.234		1442			HEK-293	8				98	362	0.000406603	0.999187
													465.17	411.235										98	172	0.00038671	0.999227
													465.229	411.735		node type	0	uncorrelated to cytotoxicity						98	114	0.000377	0.999246
													466.166	412.191			1	correlated to the cytotoxicity in HepG2						98	412	0.000254839	0.99949
													466.262	413.138			2	correlated to the cytotoxicity in HeLa						98	277	0.000197404	0.999605
													467.012	413.176			3	correlated to the cytotoxicity in HEK-293						98	120	0.000193226	0.999614
													467.207	414.162			4	correlated to the cytotoxicity in HepG2 and HeLa						98	284	0.000101853	0.999796
													467.208	414.207			5	correlated to the cytotoxicity in HEK-293 and HepG2						98	345	9.26e-05	0.999815
													467.208	414.214			6	correlated to the cytotoxicity in HEK-293 and HeLa						98	138	5.12e-05	0.999898
													467.244	414.232			7	correlated to the cytotoxicity in all three cells						98	118	9.35e-06	0.999981
													467.244	414.266			8	cell line						98	487	9.11e-06	0.999982
													467.26	415										99	1363	0.000739028	0.998522
													469.202	415.154										99	427	0.000389977	0.99922
													469.224	415.19										99	169	0.00017778	0.999644
													469.327	415.191										99	479	0.000148606	0.999703
													471.18	415.252										99	463	0.000145338	0.999709
													471.217	416.177										99	351	2.53e-05	0.999949
													473.176	416.188										100	459	0.000817145	0.998366
													473.18	416.247										100	234	0.000815589	0.998369
													473.188	416.283										100	393	0.000813576	0.998373
													473.194	416.284										100	118	0.000748646	0.998503
													474.231	417.207										100	350	0.000716994	0.998566
													474.288	417.209										100	287	0.000664	0.998673
													474.289	418.226										100	458	0.000660001	0.99868
													475.212	418.262										100	329	0.000645	0.998709
													476.268	418.263										100	245	0.000633905	0.998732
													476.305	418.263										100	286	0.00061633	0.998767
													477.239	418.727										100	138	0.000616268	0.998767
													478.282	419.187										100	280	0.000597831	0.998804
													478.284	419.224										100	487	0.000522	0.998956
													479.205	420.22										100	345	0.000449055	0.999102
													479.245	421.13										100	284	0.00036353	0.999273
													479.245	421.144										100	164	0.000361991	0.999276
													479.258	421.144										100	437	0.000209828	0.99958
													481.163	421.145										100	440	0.000187099	0.999626
													481.26	421.145										100	166	0.000177991	0.999644
													483.182	421.166										100	167	0.000131969	0.999736
													483.202	421.201										100	120	0.000116473	0.999767
													483.217	421.202										100	338	0.000114	0.999772
													483.238	421.202										100	114	6.38e-05	0.999872
													483.239	421.315										101	1249	0.000557904	0.998884
													483.341	422.176										101	318	0.000369171	0.999262
													484.192	422.197										101	124	0.000255192	0.99949
													484.216	422.236										102	153	0.000985085	0.99803
													487.176	423.154										102	410	0.000953437	0.998093
													487.211	423.16										102	123	0.000904711	0.998191
													487.211	423.161										102	116	0.000817157	0.998366
													488.267	423.182										102	143	0.000720532	0.998559
													488.268	423.182										102	387	0.000611902	0.998776
													488.268	423.218										102	293	0.000461323	0.999077
													488.305	423.218										102	305	0.000409495	0.999181
													489.189	423.218										102	241	0.000393534	0.999213
													489.226	424.251										102	117	0.00019504	0.99961
													490.283	424.252										102	161	8.32e-05	0.999834
													490.284	425.176										102	212	5.21e-05	0.999896
													491.233	425.177										102	183	1.38e-05	0.999972
													491.255	425.197										103	378	0.00094092	0.998118
													492.299	427.153										103	998	0.000925	0.99815
													493.222	427.154										103	230	0.000829759	0.99834
													493.223	427.192										103	391	0.000572281	0.998855
													493.223	427.228										103	192	0.000405	0.99919
													493.224	428.186										103	218	0.000207526	0.999585
													493.26	428.247										103	475	0.000112202	0.999776
													495.178	429.151										103	262	8.47e-05	0.999831
													495.202	429.161										104	468	0.000991517	0.998017
													495.237	429.169										104	166	0.000700777	0.998598
													495.239	429.206										104	329	0.00069599	0.998608
													495.239	429.207										104	112	0.000569	0.998863
													496.272	430.167										104	164	0.000566647	0.998867
													497.192	430.263										104	307	0.000555729	0.998889
													497.233	430.263										104	394	0.000552912	0.998894
													497.254	431.184										104	250	0.000420081	0.99916
													497.254	431.247										104	288	0.000412428	0.999175
													498.288	431.271										104	160	0.000374061	0.999252
													501.186	432.279										104	245	0.000354729	0.999291
													501.228	433.165										104	375	0.000349905	0.9993
													503.243	433.201										104	266	0.000294723	0.999411
													503.304	433.203										104	306	0.000245628	0.999509
													504.299	433.214										104	295	0.000220929	0.999558
													504.352	433.749										104	225	0.00018601	0.999628
													505.186	434.237										104	168	8.83e-05	0.999823
													505.222	434.258										105	267	0.000623267	0.998753
													506.278	435.168										105	283	0.000297003	0.999406
													506.278	435.181										105	239	0.000196585	0.999607
													506.314	435.182										105	344	0.000118341	0.999763
													506.314	435.216										105	176	0.000116588	0.999767
													509.193	435.217										106	398	0.000135154	0.99973
													509.254	435.217										106	276	5.92e-05	0.999882
													510.288	435.218										106	273	3.51e-05	0.99993
													511.233	435.218										107	243	0.000244267	0.999511
													511.234	435.33										108	415	0.000863149	0.998274
													511.269	436.193										108	451	0.000721096	0.998558
													511.27	436.226										108	445	0.000574184	0.998852
													511.803	436.251										109	186	0.000333333	0.999333
													513.156	436.253										109	384	0.000291367	0.999417
													513.227	437.138										109	227	0.00026973	0.999461
													513.249	437.197										109	429	0.000167288	0.999665
													515.204	437.198										110	474	0.000982573	0.998035
													516.352	437.234										110	202	0.000884889	0.99823
													517.215	438.16										110	226	0.000812067	0.998376
													517.22	438.23										110	485	0.000768596	0.998463
													518.314	438.231										110	308	0.000750488	0.998499
													519.172	439.018										110	180	0.000515407	0.998969
													520.294	439.154										110	309	0.000492	0.999016
													520.33	439.155										110	159	0.000369166	0.999262
													521.213	439.156										110	377	0.000353043	0.999294
													521.253	439.156										110	149	0.000275469	0.999449
													522.308	439.177										110	220	0.000262721	0.999475
													522.308	439.192										110	494	0.000227508	0.999545
													522.793	439.213										110	190	0.000210641	0.999579
													522.796	439.213										110	315	0.000179001	0.999642
													523.269	440.167										110	414	3.32e-05	0.999934
													523.269	440.247										111	362	0.000975	0.99805
													525.285	441.099										111	426	0.000962091	0.998076
													526.05	441.168										111	309	0.00094081	0.998118
													526.281	441.168										111	465	0.000883727	0.998233
													527.207	441.197										111	295	0.000869578	0.998261
													527.207	441.207										111	394	0.000850824	0.998298
													527.244	443.185										111	164	0.000835	0.99833
													527.263	443.187										111	306	0.000806215	0.998388
													527.264	444.182										111	380	0.000790864	0.998418
													527.264	444.183										111	304	0.000768006	0.998464
													528.219	444.241										111	251	0.000726043	0.998548
													529.219	444.242										111	322	0.000705282	0.998589
													529.22	444.242										111	202	0.000657	0.998686
													532.292	444.278										111	172	0.000614	0.998772
													532.329	444.278										111	346	0.000612	0.998775
													533.215	445.146										111	297	0.000607167	0.998786
													533.216	445.163										111	317	0.000549816	0.9989
													534.31	445.166										111	329	0.000427913	0.999144
													536.325	445.201										111	307	0.000419092	0.999162
													537.283	445.203										111	393	0.000360542	0.999279
													539.204	445.261										111	256	0.000359689	0.999281
													539.264	446.257										111	302	0.000343782	0.999312
													540.298	446.296										111	113	0.000212408	0.999575
													541.259	447.121										111	215	0.000162393	0.999675
													541.277	447.181										111	208	0.000144	0.999711
													541.28	447.228										111	464	9.3e-05	0.999814
													542.314	447.293										111	294	3.21e-05	0.999936
													545.254	447.294										111	291	2.24e-06	0.999996
													547.269	448.273										111	493	9.19e-07	0.999998
													547.328	448.273										112	164	0.000994522	0.998011
													548.324	448.273										112	420	0.000987798	0.998024
													550.304	449.116										112	230	0.000957275	0.998085
													550.304	449.197										112	350	0.000952	0.998096
													550.339	449.197										112	234	0.000908607	0.998183
													550.34	449.197										112	168	0.000880493	0.998239
													553.28	449.197										112	378	0.000812	0.998376
													555.259	449.199										112	280	0.000686559	0.998627
													555.295	449.233										112	342	0.000568	0.998863
													555.295	449.233										112	166	0.000556794	0.998886
													557.254	449.345										112	266	0.000294639	0.999411
													557.272	450.206										112	287	0.000285585	0.999429
													563.218	450.228										112	288	0.00028	0.99944
													564.318	450.231										112	155	0.000266268	0.999467
													564.355	451.08										112	245	0.000152293	0.999695
													569.216	451.153										112	250	3.11e-05	0.999938
													569.274	451.175										112	160	2.06e-05	0.999959
													569.311	451.212										113	295	0.00098413	0.998032
													571.231	451.212										113	190	0.000980284	0.998039
													571.29	452.149										113	306	0.000965864	0.998068
													571.29	452.247										113	297	0.000888928	0.998222
													576.354	453.163										113	329	0.000867	0.998265
													577.241	453.171										113	149	0.000837765	0.998324
													580.35	453.191										113	346	0.000835	0.998331
													581.31	453.207										113	159	0.000820445	0.998359
													583.231	453.228										113	251	0.000656279	0.998687
													585.284	453.228										113	394	0.000626	0.998749
													585.303	453.229										113	307	0.000590313	0.998819
													585.306	454.262										113	208	0.000407952	0.999184
													586.34	455.184										113	294	0.000358798	0.999282
													591.255	457.143										113	304	0.000347617	0.999305
													591.295	457.164										113	317	0.000276477	0.999447
													592.35	457.2										113	309	0.00027003	0.99946
													594.329	457.202										113	291	0.0002293	0.999541
													594.365	459.179										113	493	0.000211	0.999578
													594.365	459.217										113	202	0.000136008	0.999728
													597.306	459.217										113	302	9.49e-05	0.99981
													599.284	459.277										113	464	8.27e-05	0.999835
													599.285	460.273										113	215	4.47e-05	0.999911
													599.32	460.309										113	256	3.3e-05	0.999934
													599.321	461.137										114	116	0.000972152	0.998056
													601.28	461.138										114	410	0.000933284	0.998133
													605.18	461.196										114	287	0.000906237	0.998188
													605.27	461.197										114	393	0.000865676	0.998269
													608.344	462.252										114	234	0.000859056	0.998282
													610.36	462.288										114	121	0.000799045	0.998402
													613.241	462.289										114	170	0.000752295	0.998495
													613.3	463.153										114	350	0.00074251	0.998515
													613.336	463.155										114	164	0.000699	0.998603
													615.317	463.176										114	280	0.000693084	0.998614
													615.317	463.211										114	458	0.000666076	0.998668
													621.266	463.213										114	286	0.000621254	0.998757
													624.184	463.233										114	459	0.000547838	0.998904
													624.375	465.168										114	118	0.00046796	0.999064
													627.173	465.171										114	166	0.000449082	0.999102
													629.331	465.191										114	487	0.000337178	0.999326
													630.364	465.228										114	138	0.000319695	0.999361
													635.321	465.229										114	284	0.000291505	0.999417
													636.174	466.223										114	345	0.000192184	0.999616
													638.354	466.261										114	440	8.02e-05	0.99984
													638.391	467.207										114	167	7.45e-05	0.999851
													643.309	467.207										114	437	6.15e-05	0.999877
													643.346	467.208										114	120	5.15e-05	0.999897
													644.152	467.244										114	338	1.37e-05	0.999973
													645.305	467.244										115	326	0.000979313	0.998041
													657.265	467.244										115	255	0.00093742	0.998125
													657.326	467.259										115	152	0.000679778	0.99864
													659.339	467.26										115	177	0.000325	0.99935
													665.292	469.202										115	181	0.000202	0.999596
													668.402	469.202										115	125	5.21e-05	0.999896
													673.357	469.223										116	440	0.000986238	0.998028
													682.382	471.18										116	459	0.000958782	0.998082
													682.418	471.218										116	120	0.00093509	0.99813
													683.304	472.212										116	161	0.000895152	0.99821
													687.337	473.083										116	338	0.000879078	0.998242
													687.373	473.176										116	212	0.000780897	0.998438
													689.393	473.18										116	437	0.000776705	0.998447
													712.427	473.187										116	235	0.000731523	0.998537
													713.111	473.194										116	183	0.000675758	0.998648
													715.176	474.228										116	487	0.000648499	0.998703
													717.382	474.288										116	170	0.000470446	0.999059
													726.405	474.288										116	118	0.000410837	0.999178
													731.363	475.211										116	123	0.000378743	0.999243
													761.408	476.269										116	277	0.000377622	0.999245
													785.228	476.304										116	121	0.00037734	0.999245
														476.305										116	241	0.00037561	0.999249
														477.238										116	345	0.000344418	0.999311
														478.282										116	138	0.000278	0.999445
														478.283										116	412	0.000190928	0.999618
														479.206										116	153	0.00015825	0.999684
														479.244										116	143	9.64e-05	0.999807
														479.244										116	410	8.8e-05	0.999824
														479.259										117	143	0.000829198	0.998342
														481.163										117	1294	0.000792109	0.998416
														481.202										117	1190	0.000678063	0.998644
														481.222										117	241	0.000319074	0.999362
														481.259										117	293	0.00018	0.99964
														483.181										117	183	0.000157829	0.999684
														483.182										117	387	0.000145	0.99971
														483.202										117	212	6.57e-05	0.999869
														483.217										117	161	3.11e-05	0.999938
														483.237										118	119	0.000909651	0.998181
														483.238										118	153	0.000865027	0.99827
														483.338										118	167	0.000843373	0.998313
														484.192										118	143	0.000838587	0.998323
														484.216										118	141	0.000813853	0.998372
														485.194										118	467	0.000792621	0.998415
														487.174										118	440	0.000761764	0.998476
														487.176										118	410	0.000695259	0.998609
														487.21										118	426	0.000671184	0.998658
														487.212										118	235	0.000621938	0.998756
														488.267										118	437	0.00057998	0.99884
														488.268										118	393	0.000570609	0.998859
														488.268										118	338	0.00051701	0.998966
														488.304										118	123	0.000504765	0.99899
														488.992										118	172	0.000439171	0.999122
														489.188										118	362	0.000415	0.99917
														489.189										118	120	0.000275855	0.999448
														489.226										118	284	0.000170849	0.999658
														489.34										118	412	0.000166564	0.999667
														489.341										118	277	0.000126404	0.999747
														490.282										118	345	0.000103358	0.999793
														490.282										118	138	4.3e-05	0.999914
														491.232										118	487	3.59e-05	0.999928
														491.255										119	412	0.000998748	0.998003
														492.173										119	487	0.000927688	0.998145
														492.299										119	393	0.000690266	0.998619
														493.221										119	277	0.000668489	0.998663
														493.221										119	346	0.000648	0.998703
														493.222										119	235	0.000647084	0.998706
														493.223										119	247	0.000568692	0.998863
														493.223										119	297	0.000549717	0.998901
														493.259										119	380	0.000496058	0.999008
														495.179										119	322	0.000399234	0.999202
														495.202										119	141	0.000364054	0.999272
														495.238										119	137	0.000357412	0.999285
														495.238										119	465	0.000334465	0.999331
														495.238										119	172	0.000317736	0.999365
														496.272										119	467	0.000226865	0.999546
														497.192										119	362	0.000135672	0.999729
														497.233										119	426	5.06e-05	0.999899
														497.254										120	362	0.000888372	0.998223
														497.254										120	459	0.000877731	0.998245
														498.288										120	329	0.000829398	0.998341
														501.186										120	412	0.000827764	0.998344
														501.228										120	277	0.000775499	0.998449
														503.204										120	172	0.00067	0.998661
														503.243										120	164	0.000634311	0.998731
														503.303										120	166	0.000547662	0.998905
														504.298										120	393	0.000509136	0.998982
														504.335										120	440	0.000254	0.999493
														504.351										120	167	0.00025	0.9995
														504.352										120	138	0.000220494	0.999559
														505.162										120	437	0.000195135	0.99961
														505.187										120	487	0.000147602	0.999705
														506.277										120	345	0.000144605	0.999711
														506.278										120	338	0.000106578	0.999787
														506.314										120	284	9.8e-05	0.999804
														506.314										121	444	0.000811308	0.998377
														509.189										121	167	0.000672391	0.998655
														509.253										121	138	0.00064884	0.998702
														510.288										121	338	0.000622533	0.998755
														511.233										121	345	0.000555341	0.998889
														511.233										121	440	0.000524	0.998952
														511.269										121	437	0.000445489	0.999109
														511.27										121	241	0.000444433	0.999111
														513.227										121	459	0.000196821	0.999606
														513.248										121	143	0.000180583	0.999639
														516.35										121	410	0.000112486	0.999775
														517.214										121	153	7.32e-05	0.999854
														517.22										121	170	6.85e-06	0.999986
														518.314										122	123	0.000952805	0.998094
														519.173										122	376	0.000806907	0.998386
														520.293										122	156	0.000646637	0.998707
														520.329										122	235	0.000582195	0.998836
														521.214										122	467	0.000455044	0.99909
														521.252										122	141	0.000385302	0.999229
														522.308										122	137	0.000293405	0.999413
														522.308										122	381	0.000291384	0.999417
														523.27										122	435	0.000150716	0.999699
														523.271										122	334	8.02e-05	0.99984
														525.187										123	183	0.000885964	0.998228
														525.285										123	362	0.000877719	0.998245
														526.047										123	381	0.000842845	0.998314
														526.282										123	345	0.000833412	0.998333
														527.206										123	410	0.000826256	0.998347
														527.207										123	487	0.00079368	0.998413
														527.227										123	143	0.000787065	0.998426
														527.242										123	138	0.000611107	0.998778
														527.263										123	467	0.000373534	0.999253
														527.264										123	141	0.000267994	0.999464
														527.264										123	277	0.000144645	0.999711
														528.219										123	412	0.000103099	0.999794
														529.219										123	235	6.58e-05	0.999868
														532.294										124	1249	0.000779	0.998441
														532.328										124	1123	0.000616145	0.998768
														533.215										124	922	0.000453063	0.999094
														533.215										125	181	0.000409184	0.999182
														533.452										125	177	0.000141	0.999718
														534.308										126	214	0.000662296	0.998675
														534.994										126	488	0.000456541	0.999087
														536.324										127	473	0.00070786	0.998584
														537.284										127	363	0.000539704	0.998921
														539.204										127	136	0.000375942	0.999248
														539.227										127	352	0.000334898	0.99933
														539.264										127	383	0.000244704	0.999511
														540.297										127	213	0.000208133	0.999584
														541.258										127	301	0.000152555	0.999695
														541.278										128	238	0.000917038	0.998166
														541.28										128	233	0.000907476	0.998185
														542.313										128	319	0.000866061	0.998268
														545.252										128	261	0.000747153	0.998506
														547.267										128	379	0.000735894	0.998528
														547.329										128	371	0.00050626	0.998987
														548.324										128	466	0.000497316	0.999005
														550.303										128	328	0.000469651	0.999061
														550.304										128	196	0.000466849	0.999066
														550.339										128	460	0.000395264	0.999209
														550.339										128	278	0.000177649	0.999645
														553.28										128	285	0.00015954	0.999681
														555.177										128	134	0.000115052	0.99977
														555.259										128	450	9.38e-05	0.999812
														555.259										128	357	5.41e-05	0.999892
														555.294										129	434	0.000958636	0.998083
														555.295										129	325	0.000862539	0.998275
														557.253										129	261	0.000846178	0.998308
														557.273										129	392	0.000845219	0.99831
														558.21										129	319	0.000373842	0.999252
														563.218										129	238	0.000368165	0.999264
														564.32										129	419	0.000248767	0.999502
														564.355										129	331	0.000232585	0.999535
														569.214										130	409	0.00096	0.998081
														569.274										130	461	0.000890222	0.99822
														569.31										130	385	0.00085924	0.998282
														571.232										130	281	0.000819315	0.998361
														571.289										130	402	0.000736408	0.998527
														571.289										130	193	0.000604077	0.998792
														574.203										130	406	0.000576577	0.998847
														576.355										130	303	0.000544247	0.998912
														577.24										130	477	0.000450852	0.999098
														580.35										130	355	0.000437193	0.999126
														581.31										130	191	0.000388246	0.999224
														583.23										130	364	0.000312787	0.999374
														585.282										130	457	0.00030396	0.999392
														585.304										130	310	0.00028058	0.999439
														585.305										130	407	0.000271397	0.999457
														586.339										130	242	0.000257402	0.999485
														591.255										130	397	0.000175799	0.999648
														591.294										130	268	0.000165818	0.999668
														592.348										130	443	0.000149111	0.999702
														593.215										130	300	0.000145288	0.999709
														594.329										131	289	0.000863267	0.998273
														594.365										131	311	0.000587506	0.998825
														594.365										132	327	0.000892473	0.998215
														597.303										132	310	0.000848329	0.998303
														599.284										132	242	0.000831	0.998338
														599.284										132	209	0.000826774	0.998346
														599.32										132	457	0.000783528	0.998433
														599.321										132	219	0.000584255	0.998831
														601.278										132	473	0.000570211	0.99886
														605.179										132	147	0.000546975	0.998906
														605.271										132	406	0.000529303	0.998941
														608.345										132	374	0.000409775	0.99918
														610.36										132	221	0.000379	0.999243
														613.24										132	313	0.000373549	0.999253
														613.3										132	360	0.000370981	0.999258
														613.336										132	461	0.000298	0.999405
														615.258										132	396	0.000289318	0.999421
														615.314										132	405	0.000220663	0.999559
														615.314										132	428	0.000196996	0.999606
														621.266										132	178	0.000135325	0.999729
														624.183										132	409	0.000106971	0.999786
														624.375										132	223	6.3e-05	0.999874
														627.174										133	185	0.000972249	0.998056
														629.331										133	264	0.000757593	0.998485
														630.366										133	473	0.00072512	0.99855
														635.281										133	209	0.000721025	0.998558
														635.291										133	316	0.000538822	0.998922
														635.319										133	383	0.000456	0.999088
														636.173										133	136	0.000453061	0.999094
														638.354										133	481	0.000191565	0.999617
														638.391										133	237	0.000181883	0.999636
														638.391										133	411	0.000133137	0.999734
														643.309										133	197	8.57e-05	0.999829
														643.345										133	448	5.63e-05	0.999887
														644.15										133	320	4.55e-05	0.999909
														645.304										134	196	0.000995407	0.998009
														657.265										134	466	0.000971556	0.998057
														657.324										134	438	0.000824317	0.998351
														659.342										134	324	0.00070609	0.998588
														665.292										134	285	0.000538	0.998924
														668.401										134	233	0.000452343	0.999095
														673.356										134	328	0.000428173	0.999144
														679.309										134	460	0.000378924	0.999242
														682.38										134	379	0.00033102	0.999338
														682.418										134	450	0.000198961	0.999602
														687.336										134	357	0.000147345	0.999705
														687.372										134	278	9.29e-05	0.999814
														689.394										135	320	0.000811675	0.998377
														712.426										135	296	0.000793667	0.998413
														713.108										135	369	0.000691372	0.998617
														717.382										135	209	0.000608754	0.998782
														726.407										135	327	0.000520784	0.998958
														731.362										135	224	0.00049708	0.999006
														756.453										135	316	0.000269966	0.99946
														761.407										135	264	0.000249457	0.999501
														779.206										135	185	0.000138745	0.999723
														785.226										135	200	3.58e-05	0.999928
														857.192										136	320	0.000773492	0.998453
																								136	473	0.000772552	0.998455
																								136	197	0.000755917	0.998488
																								136	481	0.000611388	0.998777
																								136	448	0.000460145	0.99908
																								136	411	0.000335246	0.99933
																								136	237	0.000205802	0.999588
																								136	383	7.34e-05	0.999853
																								137	229	0.000997	0.998006
																								137	362	0.000873975	0.998252
																								137	465	0.000863	0.998274
																								137	421	0.000813027	0.998374
																								137	194	0.000803	0.998394
																								137	235	0.000695254	0.998609
																								137	334	0.000674632	0.998651
																								137	426	0.000673931	0.998652
																								137	156	0.000526611	0.998947
																								137	435	0.000495994	0.999008
																								137	141	0.000331417	0.999337
																								137	467	0.000265576	0.999469
																								138	459	0.000896	0.998208
																								138	235	0.000834383	0.998331
																								138	393	0.000806563	0.998387
																								138	362	0.000721022	0.998558
																								138	172	0.000718867	0.998562
																								138	170	0.000695076	0.99861
																								138	167	0.000584102	0.998832
																								138	143	0.000581058	0.998838
																								138	153	0.000567843	0.998864
																								138	440	0.00049749	0.999005
																								138	410	0.000441111	0.999118
																								138	437	0.000346252	0.999307
																								138	338	0.000327	0.999347
																								138	284	0.000243	0.999514
																								138	277	0.000238737	0.999523
																								138	412	0.000212253	0.999575
																								138	487	8.94e-05	0.999821
																								138	345	1.89e-05	0.999962
																								140	477	0.000996239	0.998008
																								140	191	0.000908785	0.998182
																								140	201	0.000504173	0.998992
																								140	192	0.000280159	0.99944
																								140	290	0.00022124	0.999558
																								140	198	0.000100175	0.9998
																								140	154	2.61e-05	0.999948
																								141	435	0.000976127	0.998048
																								141	172	0.000906675	0.998187
																								141	381	0.000742	0.998516
																								141	334	0.000700986	0.998598
																								141	426	0.000525548	0.998949
																								141	362	0.00052	0.99896
																								141	412	0.000473295	0.999053
																								141	277	0.000335103	0.99933
																								141	235	6.92e-05	0.999862
																								141	467	1.63e-05	0.999967
																								142	420	0.00084544	0.998309
																								142	531	0.000823698	0.998353
																								142	203	0.000820512	0.998359
																								142	444	0.000737697	0.998525
																								142	240	0.000671567	0.998657
																								142	279	0.000643587	0.998713
																								142	1046	0.000244487	0.999511
																								142	151	1.18e-05	0.999976
																								142	370	4.62e-06	0.999991
																								143	437	0.000863	0.998275
																								143	277	0.000855409	0.998289
																								143	387	0.000807576	0.998385
																								143	459	0.000737443	0.998525
																								143	161	0.000630929	0.998738
																								143	345	0.000603031	0.998794
																								143	212	0.000564698	0.998871
																								143	412	0.000557369	0.998885
																								143	183	0.000550836	0.998898
																								143	170	0.000257578	0.999485
																								143	241	0.000130101	0.99974
																								143	153	2.39e-05	0.999952
																								143	410	1.78e-05	0.999964
																								144	171	0.000856617	0.998287
																								144	333	0.00084756	0.998305
																								144	454	0.000827045	0.998346
																								144	395	0.000742199	0.998516
																								144	376	0.000539301	0.998921
																								144	206	0.000245626	0.999509
																								144	207	0.000199248	0.999602
																								144	400	0.000151623	0.999697
																								145	175	0.000852688	0.998295
																								145	446	0.000517427	0.998965
																								145	389	0.000447396	0.999105
																								145	488	0.000371177	0.999258
																								146	480	0.000822119	0.998356
																								146	246	0.000642047	0.998716
																								146	228	0.000604	0.998793
																								146	441	0.000562	0.998876
																								146	194	0.00055733	0.998885
																								146	326	0.000413766	0.999172
																								146	491	0.000380398	0.999239
																								146	156	0.000364093	0.999272
																								146	152	0.00031869	0.999363
																								146	229	0.000192338	0.999615
																								146	255	0.000167698	0.999665
																								146	421	0.000130757	0.999738
																								146	442	2.37e-05	0.999953
																								147	225	0.000908442	0.998183
																								147	303	0.000842732	0.998315
																								147	180	0.000813207	0.998374
																								147	409	0.000786352	0.998427
																								147	375	0.000775846	0.998448
																								147	308	0.000661935	0.998676
																								147	355	0.000620055	0.99876
																								147	219	0.000519688	0.998961
																								147	223	0.000495594	0.999009
																								147	406	0.000380902	0.999238
																								147	396	0.000364511	0.999271
																								147	485	0.000360171	0.99928
																								147	428	0.000344633	0.999311
[truncated: 1,967 more rows]
[truncated: 2 more columns]

## Sheet: Supplementary Fig 1
Fig 1b			Fig 1c											Fig 1d			Fig 1e			Fig 1f			Fig 1g				Fig 1h											Fig 1i
0	1.17		UV		PL-380		PL-400		PL-420		PL-440			103.06	7.48		3	1000		3996.36	1		1000	5627.83			297.1	657.14	585.45	658.62	661.47	661.29	661.38	664.34	666.13			543.1	1175.79	1110.48	1179.44	1179.1	1180.1	1182.29
0.004	1.15		200	0.98	400	69500	420	81400	440	67740	460	57580		106.24	7.38		3.02	1066.67		3994.43	1		999	5780.41			296.98	600.91	582.57	658.67	661.57	661.37	661.46	664.52	666.33			542.98	1164.97	1108.79	1179.54	1179.18	1180.2	1182.42
0.01	1.14		201	0.96	401	73290	421	86960	441	71030	461	61490		109.41	7.27		3.04	883.33		3992.5	1		998	5656.74			296.85	576.73	579.83	659	661.96	661.74	661.84	664.99	666.81			542.85	1145.15	1107.08	1179.68	1179.3	1180.34	1182.61
0.01	1.12		202	0.93	402	78890	422	91610	442	73190	462	64900		112.59	7.17		3.06	841.67		3990.57	1		997	5552.29			296.73	588.22	577.06	659.45	662.47	662.23	662.33	665.6	667.43			542.73	1137.77	1105.41	1179.9	1179.51	1180.56	1182.87
0.02	1.1		203	0.91	403	84880	423	95590	443	76350	463	68270		115.76	7.08		3.08	850		3988.64	1		996	5605.36			296.6	584.36	574.09	659.86	662.94	662.66	662.78	666.15	667.99			542.6	1137.43	1103.71	1180.16	1179.75	1180.82	1183.17
0.02	1.08		204	0.89	404	90110	424	102120	444	81150	464	70610		118.94	6.98		3.1	683.33		3986.71	1		995	5559.21			296.48	577.87	570.98	660.28	663.42	663.12	663.25	666.74	668.59			542.48	1113.25	1101.96	1180.42	1180	1181.08	1183.48
0.02	1.07		205	0.87	405	97790	425	108000	445	84450	465	74530		122.11	6.89		3.12	858.33		3984.78	1		994	5318.44			296.35	571.3	567.75	660.74	663.95	663.62	663.76	667.36	669.22			542.35	1090.68	1100.25	1180.78	1180.34	1181.45	1183.89
0.03	1.01		206	0.85	406	102320	426	113680	446	90290	466	77950		125.28	6.81		3.14	800		3982.85	1		993	5074.61			296.23	557.86	564.38	661.25	664.52	664.16	664.3	668.04	669.9			542.23	1086.14	1098.58	1181.24	1180.78	1181.9	1184.4
0.03	0.95		207	0.83	407	108790	427	116660	447	94040	467	82170		128.45	6.72		3.16	841.67		3980.93	1		992	4945.68			296.1	548.54	560.92	661.82	665.16	664.77	664.92	668.79	670.66			542.1	1088.81	1096.87	1181.73	1181.25	1182.38	1184.92
0.04	0.9		208	0.81	408	117850	428	125710	448	98850	468	84100		131.62	6.64		3.18	791.67		3979	1		991	5029.75			295.98	532.87	557.34	662.45	665.86	665.43	665.59	669.6	671.47			541.98	1113.42	1095.1	1182.21	1181.7	1182.86	1185.45
0.04	0.84		209	0.79	409	124970	429	128080	449	103020	469	86870		134.79	6.56		3.2	950		3977.07	1		990	5183.2			295.85	533.05	553.66	663.16	666.65	666.18	666.35	670.5	672.38			541.85	1136.65	1093.17	1182.59	1182.07	1183.24	1185.89
0.04	0.79		210	0.78	410	132610	430	137140	450	107270	470	90310		137.95	6.49		3.22	708.33		3975.14	1		989	5272.99			295.73	555.84	549.81	663.88	667.44	666.93	667.11	671.42	673.3			541.73	1124.25	1091.1	1182.9	1182.35	1183.54	1186.24
0.05	0.73		211	0.77	411	139470	431	141950	451	111000	471	95640		141.12	6.42		3.24	933.33		3973.21	1		988	5482.35			295.6	561.99	545.68	664.49	668.12	667.57	667.77	672.24	674.11			541.6	1104.2	1089.02	1183.26	1182.69	1183.9	1186.65
0.05	0.71		212	0.77	412	145710	432	146310	452	116170	472	96460		144.29	6.35		3.26	858.33		3971.28	1		987	5680.66			295.48	539.44	541.35	665.07	668.79	668.19	668.4	673.04	674.91			541.48	1115.17	1086.97	1183.71	1183.11	1184.34	1187.14
0.06	0.69		213	0.76	413	152960	433	156370	453	120400	473	101740		147.45	6.28		3.28	950		3969.35	1		986	5780.02			295.35	520.38	536.96	665.78	669.58	668.93	669.15	673.97	675.84			541.35	1119.51	1084.82	1184.12	1183.49	1184.74	1187.61
0.06	0.67		214	0.75	414	161120	434	160190	454	125380	474	104120		150.61	6.22		3.3	916.67		3967.42	1		985	5922.64			295.23	531.07	532.51	666.59	670.47	669.77	670.01	675.02	676.88			541.23	1096.25	1082.59	1184.52	1183.86	1185.13	1188.06
0.06	0.65		215	0.75	415	169160	435	170010	455	130540	475	108270		153.77	6.16		3.32	1058.33		3965.5	1		984	6030.41			295.1	551.57	527.85	667.36	671.32	670.57	670.82	676.02	677.88			541.1	1078.18	1080.41	1185.03	1184.34	1185.62	1188.61
0.07	0.63		216	0.74	416	176110	436	174320	456	137420	476	110880		156.93	6.11		3.34	783.33		3963.57	1		983	6125.53			294.98	546.03	522.95	668.03	672.08	671.27	671.54	676.95	678.79			540.98	1062.55	1078.24	1185.62	1184.89	1186.19	1189.25
0.07	0.6		217	0.74	417	184800	437	178840	457	141690	477	113310		160.09	6.06		3.36	808.33		3961.64	1		982	6304.03			294.85	517.99	517.94	668.74	672.88	672	672.29	677.92	679.74			540.85	1065.09	1076.08	1186.27	1185.51	1186.83	1189.95
0.08	0.57		218	0.74	418	190890	438	186230	458	148720	478	119930		163.25	6.01		3.38	950		3959.71	1		981	6541.66			294.73	499.69	512.95	669.6	673.83	672.89	673.19	679.06	680.86			540.73	1072.98	1073.86	1186.94	1186.13	1187.48	1190.66
0.08	0.54		219	0.73	419	199910	439	192450	459	153670	479	119640		166.4	5.96		3.4	850		3957.78	1		980	6674.38			294.6	502.86	507.95	670.56	674.88	673.87	674.2	680.31	682.08			540.6	1071.21	1071.56	1187.58	1186.73	1188.09	1191.35
0.08	0.52		220	0.73	420	213440	440	196300	460	156700	480	126000		169.56	5.92		3.42	908.33		3955.85	1		979	6656.27			294.48	504.98	502.87	671.52	675.94	674.85	675.2	681.57	683.31			540.48	1062.36	1069.22	1188.24	1187.35	1188.73	1192.06
0.09	0.49		221	0.73	421	217890	441	204000	461	162440	481	128680		172.71	5.88		3.44	691.67		3953.92	1		978	6517.83			294.35	495.79	497.73	672.48	676.99	675.83	676.2	682.84	684.55			540.35	1035.67	1066.88	1188.95	1188.01	1189.41	1192.82
0.09	0.46		222	0.72	422	223320	442	211830	462	169700	482	132280		175.86	5.85		3.46	850		3951.99	1		977	6219.92			294.23	498.5	492.61	673.5	678.11	676.86	677.25	684.19	685.86			540.23	1028.43	1064.59	1189.78	1188.79	1190.21	1193.69
0.1	0.52		223	0.72	423	235600	443	216500	463	174040	483	134460		179.02	5.81		3.48	933.33		3950.07	1		976	5900.93			294.1	487.37	487.5	674.52	679.23	677.89	678.31	685.55	687.18			540.1	1039.84	1062.3	1190.65	1189.61	1191.05	1194.61
0.1	0.57		224	0.71	424	241720	444	225170	464	178370	484	135840		182.17	5.78		3.5	925		3948.14	1		975	5644.19			293.98	448.01	482.5	675.61	680.43	678.99	679.43	687	688.58			539.98	1050.27	1059.92	1191.5	1190.4	1191.86	1195.5
0.1	0.63		225	0.71	425	251940	445	229040	465	184350	485	140420		185.32	3.4		3.52	841.67		3946.21	1		974	5384.88			293.85	435.88	477.8	676.92	681.84	680.3	680.76	688.68	690.2			539.85	1044.77	1057.47	1192.33	1191.16	1192.63	1196.36
0.11	0.69		226	0.7	426	257930	446	235650	466	187560	486	140120		188.46	3.11		3.54	783.33		3944.28	1		973	5053.47			293.73	464.55	473.3	678.31	683.33	681.68	682.17	690.46	691.91			539.73	1009.97	1055.02	1193.19	1191.96	1193.45	1197.26
0.11	0.74		227	0.69	427	266020	447	234600	467	194140	487	146190		191.61	3.02		3.56	1041.67		3942.35	1		972	4777.09			293.6	482.34	468.84	679.57	684.7	682.92	683.45	692.13	693.5			539.6	1011.67	1052.69	1194.22	1192.91	1194.42	1198.32
0.12	0.83		228	0.69	428	274840	448	245780	468	198410	488	146710		194.76	3.64		3.58	758.33		3940.42	1		971	4572.7			293.48	470.81	464.53	680.77	686	684.1	684.65	693.76	695.04			539.48	1056.26	1050.33	1195.26	1193.87	1195.39	1199.39
0.12	0.91		229	0.68	429	283200	449	251090	469	202240	489	150480		197.9	4.39		3.6	908.33		3938.49	1		970	4391.3			293.35	473.37	460.56	682.04	687.38	685.34	685.93	695.48	696.66			539.35	1058.81	1047.78	1196.15	1194.67	1196.21	1200.3
0.12	1		230	0.67	430	284280	450	255420	470	207830	490	153510		201.05	6.04		3.62	875		3936.56	1		969	4387.37			293.23	468.94	456.91	683.33	688.77	686.58	687.21	697.24	698.31			539.23	1028.15	1045.22	1197.05	1195.49	1197.03	1201.22
0.13	1.08		231	0.66	431	299110	451	262540	471	213110	491	157170		204.19	9.31		3.64	691.67		3934.64	1		968	4377.98			293.1	446.7	453.64	684.67	690.21	687.86	688.53	699.07	700.01			539.1	1029.63	1042.79	1198.1	1196.44	1198	1202.29
0.13	1.17		232	0.65	432	303200	452	267130	472	215230	492	157980		207.33	7.84		3.66	725		3932.71	1		967	4216.91			292.98	446.32	450.87	686.14	691.79	689.27	689.98	701.06	701.87			538.98	1042.46	1040.37	1199.18	1197.41	1198.97	1203.37
0.14	1.25		233	0.64	433	313670	453	275850	473	220120	493	160660		210.47	8.41		3.68	716.67		3930.78	1		966	4058.34			292.85	454.95	448.54	687.66	693.4	690.69	691.44	703.11	703.76			538.85	1039.31	1037.93	1200.24	1198.35	1199.92	1204.43
0.14	1.21		234	0.63	434	321880	454	281470	474	223950	494	163630		213.61	8.12		3.7	975		3928.85	1		965	3978.15			292.73	457.49	446.6	689.16	695	692.08	692.89	705.18	705.65			538.73	1046.56	1035.53	1201.35	1199.33	1200.9	1205.52
0.14	1.17		235	0.63	435	331910	455	286020	475	230870	495	165740		216.75	9.5		3.72	708.33		3926.92	1		964	3880.15			292.6	452.93	445.11	690.69	696.61	693.48	694.34	707.31	707.58			538.6	1047.86	1033.15	1202.46	1200.3	1201.88	1206.61
0.15	1.13		236	0.62	436	336990	456	292430	476	234420	496	168060		219.89	11.1		3.74	775		3924.99	1		963	3782.36			292.48	445.83	444.09	692.29	698.28	694.92	695.83	709.53	709.57			538.48	1036.9	1030.83	1203.62	1201.3	1202.88	1207.73
0.15	1.09		237	0.61	437	338450	457	299520	477	237250	497	170610		223.02	10.67		3.76	808.33		3923.06	1		962	3926.67			292.35	457.52	443.55	693.97	700.03	696.42	697.39	711.86	711.65			538.35	1017.18	1028.64	1204.86	1202.38	1203.95	1208.92
0.16	1.05		238	0.6	438	347400	458	306430	478	240160	498	171340		226.16	11.6		3.78	766.67		3921.13	1		961	4109.18			292.23	461	443.39	695.65	701.76	697.87	698.9	714.22	713.73			538.23	997.02	1026.61	1206.23	1203.56	1205.12	1210.22
0.16	1.01		239	0.6	439	351230	459	309870	479	245060	499	176590		229.29	12.56		3.8	800		3919.21	1		960	4049.68			292.1	436.12	443.63	697.37	703.51	699.33	700.43	716.66	715.84			538.1	1005.56	1024.79	1207.74	1204.87	1206.4	1211.64
0.16	0.96		240	0.59	440	355070	460	313040	480	249650	500	177620		232.42	12.83		3.82	750		3917.28	1		959	3806.93			291.98	439.69	444.38	699.28	705.43	700.93	702.1	719.32	718.15			537.98	1027.39	1023.06	1209.27	1206.18	1207.69	1213.06
0.17	0.91		241	0.58	441	361440	461	322090	481	257660	501	175430		238.68	13.21		3.84	875		3915.35	1		958	3523.96			291.85	464.45	445.47	701.26	707.39	702.53	703.78	722.09	720.49			537.85	1036.09	1021.41	1210.79	1207.44	1208.92	1214.43
0.17	0.86		242	0.58	442	367140	462	324550	482	258500	502	177450		241.81	13.41		3.86	841.67		3913.42	1		957	3475.49			291.73	450.67	446.79	703.2	709.27	704.03	705.37	724.85	722.79			537.73	1030.27	1019.92	1212.34	1208.73	1210.16	1215.82
0.18	0.82		243	0.58	443	368940	463	331400	483	259060	503	181020		244.94	13.29		3.88	666.67		3911.49	1		956	3637.62			291.6	430.57	448.49	705.31	711.28	705.63	707.05	727.83	725.23			537.6	1017.03	1018.67	1214	1210.08	1211.47	1217.27
0.18	0.77		244	0.58	444	375870	464	335800	484	263720	504	182920		248.07	12.87		3.9	733.33		3909.56	1		955	3781.77			291.48	444.29	450.61	707.64	713.46	707.35	708.87	731.06	727.85			537.48	1012.09	1017.71	1215.8	1211.55	1212.87	1218.82
0.18	0.79		245	0.58	445	381640	465	341730	485	269000	505	183910		251.19	10.68		3.92	633.33		3907.63	1		954	3864.66			291.35	453.13	452.97	710.05	715.64	709.03	710.66	734.41	730.49			537.35	1008.74	1017.07	1217.73	1213.1	1214.34	1220.44
0.19	0.81		246	0.58	446	387970	466	348000	486	272840	506	185480		254.32	9.36		3.94	725		3905.7	1		953	3878.89			291.23	449.71	455.6	712.58	717.84	710.69	712.43	737.91	733.18			537.23	973.11	1016.76	1219.78	1214.73	1215.88	1222.14
0.19	0.82		247	0.58	447	388000	467	347980	487	276640	507	186980		257.44	9.05		3.96	800		3903.78	1		952	3869.52			291.1	455.43	458.6	715.32	720.14	712.39	714.26	741.66	735.98			537.1	958.59	1016.97	1222.1	1216.58	1217.61	1224.04
0.2	0.84		248	0.59	448	391180	468	352000	488	275060	508	189070		260.56	8.06		3.98	591.67		3901.85	1		951	3927.16			290.98	461.5	461.97	718.29	722.51	714.1	716.1	745.65	738.87			536.98	993.47	1017.66	1224.63	1218.58	1219.47	1226.06
0.2	0.86		249	0.6	449	397330	469	355520	489	279500	509	189610		263.68	5.73		4	825		3899.92	1		950	4059.86			290.85	467.51	465.79	721.54	724.94	715.81	717.96	749.9	741.84			536.85	1023.13	1018.7	1227.18	1220.53	1221.26	1228.01
0.2	0.87		250	0.6	450	402830	470	355100	490	281690	510	189050		266.8	5.67		4.02	1150		3897.99	1		949	4223.67			290.73	467.12	470.17	725.15	727.45	717.52	719.83	754.47	744.92			536.73	1037.94	1020.16	1229.81	1222.48	1223	1229.93
0.21	0.89		251	0.61	451	407200	471	357330	491	282730	511	188520		269.92	5.32		4.04	891.67		3896.06	1		948	4437.21			290.6	469.26	475.31	729.26	730.08	719.27	721.75	759.44	748.13			536.6	1039.71	1022.19	1232.59	1224.48	1224.78	1231.87
0.21	0.9		252	0.62	452	403190	472	358540	492	287370	512	192650		273.04	3.94		4.06	866.67		3894.13	1		947	4439.52			290.48	486.66	481.4	734.02	732.84	721.05	723.72	764.84	751.49			536.48	1031.06	1024.91	1235.61	1226.62	1226.63	1233.9
0.22	0.91		253	0.63	453	411980	473	361450	493	287750	513	192410		276.16	4.05		4.08	791.67		3892.2	1		946	4174.64			290.35	496.4	488.63	739.51	735.65	722.78	725.65	770.67	754.93			536.35	1023.62	1028.45	1238.94	1228.94	1228.62	1236.06
0.22	0.93		254	0.65	454	412070	474	368600	494	290120	514	193920		279.27	3.16		4.1	700		3890.27	1		945	4066.97			290.23	499.33	497.35	746.01	738.58	724.5	727.59	777.03	758.51			536.23	1029.9	1032.93	1242.64	1231.47	1230.75	1238.35
0.22	0.94		255	0.66	455	416780	475	367060	495	292140	515	193680		282.39	3.84		4.12	633.33		3888.35	1		944	4104.28			290.1	496.49	507.98	753.81	741.68	726.26	729.59	784.05	762.27			536.1	1053.37	1038.41	1246.69	1234.17	1232.98	1240.74
0.23	0.95		256	0.67	456	421550	476	367760	496	290960	516	194000		285.5	6.99		4.14	725		3886.42	1		943	4035.29			289.98	494.94	520.98	763.25	745	728.07	731.68	791.82	766.27			535.98	1065.79	1044.97	1251.1	1237.01	1235.26	1243.17
0.23	0.96		257	0.68	457	421640	477	372740	497	295460	517	191100		288.61	7.17		4.16	741.67		3884.49	1		942	4030.47			289.85	519.17	536.83	774.64	748.56	729.95	733.84	800.43	770.52			535.85	1073.19	1052.82	1255.99	1240.05	1237.64	1245.7
0.24	0.97		258	0.7	458	424770	478	376410	498	290040	518	191080		291.72	9.44		4.18	691.67		3882.56	1		941	4165.48			289.73	553.53	555.87	788.15	752.27	731.76	735.98	809.86	774.92			535.73	1088.74	1062.18	1261.49	1243.38	1240.16	1248.35
0.24	0.98		259	0.71	459	428050	479	380300	499	294020	519	193950		294.83	10.29		4.2	891.67		3880.63	1		940	4139.9			289.6	587.5	578.49	803.98	756.11	733.45	738.03	820.15	779.46			535.6	1102.45	1073.27	1267.68	1246.99	1242.81	1251.11
0.24	0.99		260	0.73	460	427370	480	379100	500	296520	520	193300		297.94	11.92		4.22	808.33		3878.7	1		939	4148.19			289.48	636.65	605.04	822.27	760.13	735.04	740.01	831.39	784.16			535.48	1101.82	1086.39	1274.75	1250.96	1245.63	1254.01
0.25	0.95		261	0.74	461	431110	481	379070	501	296000	521	191770		301.05	10.91		4.24	666.67		3876.77	1		938	4258.78			289.35	653.13	635.54	842.79	764.3	736.45	741.85	843.62	788.99			535.35	1100.04	1101.96	1282.97	1255.42	1248.69	1257.12
0.25	0.91		262	0.76	462	430030	482	382340	502	290300	522	193150		304.16	11.53		4.26	650		3874.85	1		937	4083.99			289.23	650.33	669.78	865.1	768.85	737.85	743.73	857.08	794.16			535.23	1136.84	1120.49	1292.65	1260.46	1252.04	1260.48
0.26	0.87		263	0.77	463	429250	483	383080	503	297160	523	190580		307.26	14.11		4.28	675		3872.92	1		936	3876.38			289.1	702.21	706.76	887.9	773.95	739.34	745.76	871.95	799.83			535.1	1175.47	1142.45	1304.07	1266.05	1255.57	1263.96
0.26	0.83		264	0.79	464	433390	484	385760	504	299010	524	188730		310.37	13.79		4.3	875		3870.99	1		935	3889.84			288.98	756.88	744.08	908.51	779.42	740.66	747.68	888.03	805.77			534.98	1177.87	1168.72	1317.83	1272.31	1259.31	1267.58
0.26	0.79		265	0.8	465	434420	485	386050	505	297650	525	188720		313.47	14.32		4.32	758.33		3869.06	1		934	3874.84			288.85	788.63	778.72	923.59	785.36	741.8	749.48	905.34	812.05			534.85	1181.04	1200.62	1334.95	1279.58	1263.47	1271.53
0.27	0.75		266	0.81	466	431690	486	385590	506	294450	526	187180		316.57	15.21		4.34	825		3867.13	1		933	3804.83			288.73	807.03	807.86	929.98	792.04	742.87	751.3	924.01	818.86			534.73	1210.05	1239.77	1356.67	1288.06	1268.11	1275.84
0.27	0.8		267	0.83	467	437270	487	384540	507	297740	527	185860		319.67	17.6		4.36	691.67		3865.2	1		932	3786.17			288.6	811.2	830.22	926.04	799.71	743.97	753.24	944.04	826.38			534.6	1271.67	1288.21	1384.53	1297.97	1273.2	1280.46
0.28	0.86		268	0.84	468	435320	488	384120	508	293010	528	182010		322.77	18.81		4.38	908.33		3863.27	1		931	3770.38			288.48	829.66	847.15	912.74	808.71	745.17	755.38	965.39	834.8			534.48	1349.94	1348.59	1420.57	1309.58	1278.73	1285.31
0.28	0.92		269	0.85	469	446530	489	382320	509	295810	529	184030		325.87	19.59		4.4	766.67		3861.34	1		930	3710.44			288.35	852.76	861.93	892.94	819.32	746.41	757.7	987.78	844.19			534.35	1425.63	1424.27	1467.34	1323.38	1284.74	1290.41
0.28	0.97		270	0.86	470	441250	490	387860	510	296310	530	181440		328.97	20.62		4.42	758.33		3859.42	1		929	3697.54			288.23	886.72	878.47	870.06	832	747.69	760.19	1010.84	854.71			534.23	1534.57	1519.34	1527.75	1340.19	1291.39	1295.85
0.29	1.03		271	0.88	471	442890	491	382790	511	292120	531	180360		332.06	21.88		4.44	741.67		3857.49	1		928	3768.09			288.1	936.82	900.03	846.8	847.37	748.96	762.85	1034.01	866.51			534.1	1658.83	1638.22	1604.61	1361.12	1298.74	1301.58
0.29	1.07		272	0.89	472	436830	492	384740	512	293650	532	177780		335.16	23.51		4.46	750		3855.56	1		927	3899.68			287.98	959.87	928.93	824.8	866.24	750.18	765.64	1056.54	879.79			533.98	1781.78	1785.63	1700.19	1388.03	1306.96	1307.67
0.3	1.12		273	0.9	473	437930	493	380890	513	289930	533	178480		338.25	26.44		4.48	725		3853.63	1		926	4092.4			287.85	974.37	967.02	805.02	889.95	751.48	768.75	1077.68	895.02			533.85	1946.34	1965.87	1815.12	1423.93	1316.36	1314.28
0.3	1.17		274	0.91	474	435260	494	382850	514	290820	534	176110		341.35	28.29		4.5	775		3851.7	1		925	4145.25			287.73	1001.39	1015.81	787.77	920.1	752.96	772.31	1096.46	912.7			533.73	2164.14	2180.92	1946.06	1473.1	1327.15	1321.42
0.3	1.21		275	0.91	475	431790	495	385920	515	284680	535	174810		344.44	27.75		4.52	675		3849.77	1		924	4080.07			287.6	1041.1	1076.82	772.93	958.52	754.56	776.33	1111.7	933.36			533.6	2430.56	2427.39	2082.16	1541.6	1339.67	1329.14
0.31	1.26		276	0.92	476	434930	496	381340	516	289230	536	173270		347.53	30.54		4.54	675		3847.84	1		923	4106.81			287.48	1143.74	1151.97	760.22	1007.33	756.27	780.85	1122.25	957.76			533.48	2701.68	2692.85	2201.36	1637.19	1354.43	1337.56
0.31	1.3		277	0.93	477	431110	497	380990	517	289590	537	173070		350.62	34.6		4.56	775		3845.91	1		922	4085.44			287.35	1252.68	1243.56	749.02	1068.62	757.81	785.67	1126.92	986.67			533.35	2965.94	2957.49	2272.4	1768.82	1372.48	1347.07
0.32	1.28		278	0.93	478	429690	498	379780	518	281500	538	171220		353.71	37.47		4.58	633.33		3843.99	1		921	3897.21			287.23	1334.43	1354.9	738.98	1144.69	759.2	790.92	1125.13	1021.58			533.23	3210.13	3207.26	2269.29	1944.61	1395.44	1358.28
0.32	1.26		279	0.93	479	428030	499	381370	519	283720	539	168950		356.8	40.34		4.6	633.33		3842.06	1		920	3843.05			287.1	1478.83	1490.01	729.92	1237.6	760.62	796.91	1116.94	1064.61			533.1	3438.31	3450.16	2190.64	2167.82	1425.76	1371.98
0.32	1.24		280	0.94	480	423060	500	376990	520	284220	540	167800		359.88	43.83		4.62	675		3840.13	1		919	4032.17			286.98	1682.97	1652.56	721.25	1347.83	761.84	803.57	1102.43	1118.07			532.98	3714.78	3709.81	2060.8	2427.82	1467.09	1389.17
0.33	1.22		281	0.93	481	422330	501	375810	521	277180	541	164930		362.97	46.77		4.64	666.67		3838.2	1		918	4194.79			286.85	1872.88	1845	712.43	1473.55	762.64	810.89	1082.07	1184.95			532.85	4006.48	3991.53	1911.19	2683.29	1524.35	1410.87
0.33	1.2		282	0.93	482	421880	502	377220	522	280750	542	164510		366.05	47.24		4.66	591.67		3836.27	1		917	4243.23			286.73	2059.82	2066.82	703.32	1608.85	763.17	819.31	1056.96	1269.31			532.73	4242.13	4256.37	1764.79	2851.88	1604.37	1438.46
0.34	1.17		283	0.93	483	416610	503	370650	523	276510	543	162260		369.13	52.33		4.68	508.33		3834.34	1		916	4151.46			286.6	2306.3	2311.07	693.78	1740.58	763.59	829.34	1028.22	1375.71			532.6	4432.97	4454.26	1633.43	2848.88	1715.93	1473.9
0.34	1.15		284	0.92	484	420780	504	371440	524	271650	544	164340		372.22	53.85		4.7	716.67		3832.41	1		915	3963.94			286.48	2571.81	2562.41	683.38	1846.72	763.73	841.34	996.62	1508.72			532.48	4630.57	4601.14	1521.01	2669.41	1868.7	1519.33
0.34	1.12		285	0.91	485	414840	505	368430	525	268200	545	157350		375.3	56.85		4.72	841.67		3830.48	1		914	3940.66			286.35	2793.58	2801.45	671.93	1901.19	763.69	856.1	962.99	1673.01			532.35	4785.63	4764.46	1427.14	2394.07	2071.44	1576.83
0.35	1.1		286	0.9	486	416500	506	371640	526	268080	546	159270		378.38	58.38		4.74	841.67		3828.56	1		913	4055.32			286.23	2975.28	3016.25	659.57	1885.94	763.9	875.14	928.27	1872.67			532.23	4901.77	4943.22	1349.75	2108.43	2328.99	1648.71
0.35	1.07		287	0.88	487	409160	507	366940	527	267840	547	156270		381.46	58.78		4.76	650		3826.63	1		912	3977.63			286.1	3190.86	3212.76	646.45	1802.55	764.85	900.61	893.23	2109.55			532.1	5054.9	5054.5	1286.09	1857.66	2634.89	1737.06
0.36	1.04		288	0.87	488	410500	508	363650	528	264960	548	156040		384.53	60.67		4.78	641.67		3824.7	1		911	3750.91			285.98	3467.25	3411.66	632.36	1670.82	766.76	935.34	858.07	2380.63			531.98	5135.02	5093.77	1233.09	1654.42	2957.38	1843.12
0.36	1.28		289	0.85	489	404790	509	364270	529	266290	549	151980		390.69	63.5		4.8	650		3822.77	1		910	3754.59			285.85	3688.62	3632.66	616.95	1516.43	769.79	983.69	822.74	2674.31			531.85	5094.5	5110.8	1188.36	1496.65	3224.72	1967.43
0.36	1.25		290	0.84	490	397710	510	364670	530	260820	550	149680		393.76	65.68		4.82	708.33		3820.84	1		909	3881.09			285.73	3874.1	3879.58	600.47	1360.37	774.89	1052.93	787.66	2965.94			531.73	5047.4	5071.61	1150.19	1376.96	3337.41	2108.61
0.37	1.21		291	0.82	491	401640	511	358980	531	255770	551	146130		396.83	66.65		4.84	758.33		3818.91	1		908	3864.83			285.6	4114.18	4133.66	583.08	1214.94	783.18	1153.18	753.07	3213.75			531.6	4937.28	4916.63	1116.89	1286.4	3236.22	2261.22
0.37	1.17		292	0.8	492	398040	512	356820	532	252590	552	147160		399.91	68.33		4.86	758.33		3816.98	1		907	3901.58			285.48	4325.09	4361.18	564.49	1085.12	795.73	1297.11	718.69	3364.46			531.48	4657.38	4658.07	1087.44	1217.1	2961.69	2414.55
0.38	1.13		293	0.77	493	393570	513	353080	533	250880	553	142380		402.98	67.87		4.88	758.33		3815.05	1		906	3912.59			285.35	4491.8	4537.24	544.82	972.22	814.72	1499.96	684.65	3374.9			531.35	4326.83	4357.14	1061.6	1163.31	2613.09	2551.53
0.38	1.12		294	0.75	494	393460	514	351900	534	248980	554	143090		406.05	70.51		4.9	858.33		3813.13	1		905	3770.35			285.23	4688.35	4670.45	524.27	875.45	843.32	1776.73	651.09	3236.92			531.23	4058.78	4055.06	1038.95	1120.61	2271.4	2649.4
0.38	1.11		295	0.73	495	387570	515	345960	535	245790	555	138500		409.11	70.57		4.92	783.33		3811.2	1		904	3833.02			285.1	4866	4804.33	502.7	792.65	885.69	2136.35	617.78	2982.46			531.1	3799.09	3757.26	1018.78	1085.63	1975.56	2686.09
0.39	1.1		296	0.7	496	385990	516	342800	536	245050	556	140390		412.18	72.15		4.94	625		3809.27	1		903	4145.62			284.98	5016.98	4986.96	480.17	721.55	947.81	2570.46	584.73	2664.04			530.98	3501.46	3455.88	1000.77	1056.33	1736.08	2650.51
0.39	1.09		297	0.68	497	382740	517	340830	537	243430	557	135510		415.25	74.68		4.96	750		3807.34	1		902	4364.6			284.85	5213.38	5222.79	456.81	659.9	1037.46	3029.26	551.96	2329.55			530.85	3146.1	3149.32	984.83	1031.57	1550.03	2548.42
0.4	1.09		298	0.65	498	379490	518	334770	538	237570	558	132850		418.31	73.9		4.98	541.67		3805.41	1		901	4354.36			284.73	5403.08	5434.26	432.39	605.29	1163.51	3393.89	519.15	2010.2			530.73	2792.42	2846.15	971.03	1010.74	1409.36	2399.28
0.4	1.08		299	0.62	499	379450	519	333400	539	236030	559	131800		421.38	74.47		5	791.67		3803.48	0.99		900	4206.01			284.6	5460.14	5494.38	406.93	555.91	1335.68	3504.9	486.22	1722			530.6	2521.64	2558.75	959.24	993.26	1304.53	2226.64
0.4	1.28		300	0.6	500	375580	520	333700	540	233500	560	130980		424.44	75.06		5.02	750		3801.55	0.99		899	4141.36			284.48	5394.16	5379.27	381.08	510.92	1563.1	3291.69	453.75	1471.19			530.48	2286.94	2296.77	949.02	978.39	1226.39	2050.1
0.41	1.31		301	0.57	501	370080	521	326900	541	229980	561	130000		427.5	75.54		5.04	841.67		3799.62	1		898	4134.73			284.35	5344.75	5285.15	355.46	469.76	1850.08	2851	422.24	1258.12			530.35	2064.17	2065.23	940.16	965.69	1167.51	1882.73
0.41	1.33		302	0.55	502	370740	522	328190	542	223780	562	125590		430.56	77.07		5.06	708.33		3797.7	1		897	4042.7			284.23	5247.7	5310.82	329.99	431.49	2188.1	2342.17	391.54	1079.5			530.23	1873.05	1865.13	932.54	954.87	1122.38	1731.62
0.42	1.35		303	0.53	503	364750	523	320570	543	222680	563	126430		433.62	75.38		5.08	891.67		3795.77	1		896	4010.96			284.1	4900.16	4867.72	304.9	395.7	2543.52	1871.89	361.81	931.04			530.1	1721.66	1694.91	926	945.63	1086.99	1599.55
0.42	1.37		304	0.51	504	362460	524	320300	544	220010	564	121330		436.68	76.31		5.1	766.67		3793.84	1		895	3935.13			283.98	4463.59	4424.66	281.47	363.19	2844.06	1482.2	334.23	809.1			529.98	1601.43	1551.8	920.31	937.68	1058.58	1486.68
0.42	1.48		305	0.48	505	362160	525	313670	545	216540	565	119510		439.74	77.55		5.12	791.67		3791.91	1		894	3765.11			283.85	4115.63	4104.98	260.13	334.08	2987.93	1177.8	309.2	709.43			529.85	1473.57	1432.58	915.34	930.77	1035.29	1391.82
0.43	1.6		306	0.47	506	356090	526	311410	546	216290	566	119820		442.8	76.88		5.14	625		3789.98	1		893	3741.17			283.73	3698.42	3718.19	240.46	307.68	2906.21	947.62	286.23	627.34			529.73	1346.41	1334.13	911.08	924.84	1016.01	1313.2
0.43	1.71		307	0.45	507	352240	527	310900	547	213540	567	117920		445.85	74.25		5.16	625		3788.05	1		892	3849.23			283.6	3167.1	3224.49	222.81	284.17	2626.47	776.93	265.61	559.64			529.6	1250.12	1253.38	907.49	919.83	999.95	1248.72
0.44	1.82		308	0.43	508	348460	528	301030	548	209520	568	115660		448.91	71.72		5.18	608.33		3786.12	1		891	4004.47			283.48	2639.24	2690.76	207.76	263.97	2246.03	651.45	247.9	504.02			529.48	1180.33	1187.35	904.45	915.55	986.42	1196.11
0.44	1.93		309	0.41	509	345600	529	298010	549	206920	569	111810		451.96	70.93		5.2	716.67		3784.19	1		890	4089.71			283.35	2213.73	2189.42	195.31	246.98	1856.2	558.69	233.03	458.25			529.35	1118.1	1133.38	901.81	911.84	974.89	1153.24
0.44	2.04		310	0.4	510	350260	530	292640	550	202410	570	110200		455.01	71		5.22	700		3782.27	1		889	4099.58			283.23	1848.28	1758.24	184.96	232.6	1507.74	488.72	220.49	420.15			529.23	1075.03	1089.22	899.55	908.63	965.04	1118.27
0.45	0.71		311	0.39	511	340700	531	289390	551	197740	571	107610		458.06	69.38		5.24	716.67		3780.34	1		888	4182.94			283.1	1460.04	1406.42	176.4	220.46	1218.65	434.7	209.94	388.17			529.1	1042.63	1052.89	897.56	905.82	956.53	1089.56
0.45	0.68		312	0.37	512	338930	532	287770	552	197220	572	107590		461.11	68.65		5.26	683.33		3778.41	1		887	4113.97			282.98	1132	1128.99	169.77	210.63	989.79	392.4	201.49	361.52			528.98	1012.85	1022.83	895.81	903.33	949.12	1065.78
0.46	0.66		313	0.36	513	333730	533	283530	553	196140	573	105600		464.16	67.49		5.28	616.67		3776.48	1		886	3902.76			282.85	914.38	915	164.78	202.76	814.01	358.74	194.82	339.23			528.85	998.24	997.77	894.25	901.13	942.65	1045.9
0.46	0.63		314	0.35	514	329670	534	279390	554	192170	574	104890		467.21	64.9		5.3	800		3774.55	1		885	3808.03			282.73	753.38	751.91	160.86	196.25	681.35	331.34	189.36	320.25			528.73	960.61	976.69	892.83	899.14	936.93	1029.06
0.46	0.61		315	0.34	515	330180	535	276840	555	186210	575	103240		470.26	62.45		5.32	641.67		3772.62	1		884	3840.86			282.6	622.19	628.14	157.74	190.79	581.98	308.7	184.82	303.92			528.6	920.01	958.91	891.64	897.43	931.96	1014.74
0.47	0.63		316	0.33	516	324010	536	272690	556	185210	576	100410		473.3	59.71		5.34	683.33		3770.69	1		883	4021.08			282.48	516.29	533.89	155.28	186.2	507.38	289.83	181.03	289.79			528.48	919.26	943.86	890.66	896	927.65	1002.47
0.47	0.65		317	0.33	517	318420	537	270160	557	184200	577	98700		476.35	57.85		5.36	775		3768.76	1		882	3993.64			282.35	434.24	461.36	153.34	182.34	450.69	273.97	177.87	277.51			528.35	914.34	930.92	889.75	894.68	923.78	991.75
0.48	0.67		318	0.32	518	312640	538	265120	558	180070	578	94930		479.39	55		5.38	775		3766.84	1		881	3911.63			282.23	382.85	404.71	151.81	179.06	406.78	260.53	175.21	266.77			528.23	890.56	919.77	888.91	893.47	920.3	982.32
0.48	0.7		319	0.31	519	312240	539	261760	559	174760	579	93280		482.43	51.87		5.4	483.33		3764.91	1		880	4197.64			282.1	336.72	359.65	150.54	176.19	371.95	248.99	172.88	257.25			528.1	895.02	910.2	888.21	892.44	917.25	974.05
0.48	0.72		320	0.31	520	306940	540	255070	560	173950	580	91680		485.47	48.61		5.42	666.67		3762.98	1		879	4376.51			281.98	294.45	323.29	149.51	173.68	343.76	239.05	170.85	248.8			527.98	897.89	901.87	887.53	891.46	914.46	966.67
0.49	0.74		321	0.3	521	305010	541	249980	561	169340	581	91920		488.51	44.68		5.44	750		3761.05	1		878	4228.79			281.85	277.97	293.6	148.68	171.51	320.55	230.45	169.1	241.3			527.85	869.02	894.61	886.88	890.54	911.92	960.04
0.49	1.34		322	0.29	522	301430	542	250210	562	166510	582	89360		491.55	42.76		5.46	633.33		3759.12	1		877	4144.94			281.73	271.69	269.05	147.94	169.52	301.07	222.89	167.49	234.53			527.73	869.97	888.39	886.39	889.8	909.71	954.2
0.5	1.46		323	0.29	523	295080	543	245910	563	163530	583	88260		494.59	40.54		5.48	875		3757.19	1		876	4187.55			281.6	245.34	248.56	147.23	167.67	284.49	216.16	165.96	228.34			527.6	893.15	882.97	885.92	889.11	907.69	948.93
0.5	1.58		324	0.28	524	294050	544	242480	564	162500	584	86630		497.63	38.22		5.5	616.67		3755.26	1		875	4136.37			281.48	226.49	231.47	146.66	166.04	270.35	210.26	164.62	222.79			527.48	879.68	878.16	885.4	888.38	905.76	944.07
0.5	1.7		325	0.28	525	290610	545	239380	565	160890	585	83870		500.66	34.97		5.52	733.33		3753.33	0.99		874	4049.76			281.35	229.27	217.15	146.18	164.58	258.19	205.03	163.42	217.77			527.35	852.24	874.01	884.95	887.74	904.03	939.72
0.51	1.81		326	0.27	526	285040	546	234440	566	154760	586	83660		503.7	33.57		5.54	625		3751.41	0.99		873	4136.8			281.23	211.19	205.03	145.69	163.18	247.55	200.3	162.25	213.12			527.23	847.69	870.5	884.64	887.26	902.55	935.86
0.51	1.85		327	0.27	527	279910	547	230530	567	153050	587	82790		506.73	30.78		5.56	716.67		3749.48	0.99		872	4266.96			281.1	196.17	194.84	145.29	161.94	238.3	196.09	161.21	208.92			527.1	867.75	867.48	884.37	886.83	901.21	932.36
0.52	1.88		328	0.27	528	275930	548	226840	568	150620	588	81630		509.76	27.25		5.58	725		3747.55	0.99		871	4136.56			280.98	193.87	186.26	144.96	160.83	230.22	192.34	160.28	205.1			526.98	898.56	864.78	884.04	886.36	899.9	929.09
0.52	1.91		329	0.26	529	274190	549	222340	569	146920	589	78760		512.79	26.05		5.6	675		3745.62	0.99		870	3838.03			280.85	179.29	178.98	144.65	159.79	223.06	188.93	159.4	201.56			526.85	880.79	862.33	883.61	885.79	898.57	925.98
0.52	1.94		330	0.26	530	272360	550	218410	570	142930	590	76110		515.82	25.71		5.62	608.33		3743.69	0.99		869	3733.59			280.73	175.07	172.86	144.42	158.87	216.75	185.89	158.62	198.36			526.73	839.94	860.26	883.27	885.33	897.41	923.18
0.53	1.97		331	0.25	531	265440	551	219270	571	142790	591	75870		518.85	22.82		5.64	750		3741.76	0.99		868	3887.81			280.6	183.58	167.68	144.21	158.02	211.13	183.13	157.9	195.4			526.6	857.55	858.63	883.11	885.06	896.48	920.76
0.53	2		332	0.25	532	263680	552	214060	572	138080	592	74850		521.88	21.48		5.66	700		3739.83	0.99		867	4059.61			280.48	176.03	163.24	143.95	157.17	206.05	180.54	157.16	192.6			526.48	884.41	857.18	882.9	884.74	895.56	918.47
0.54	0.84		333	0.25	533	259620	553	211080	573	137210	593	72930		524.91	21.01		5.68	658.33		3737.9	0.99		866	4236.43			280.35	161.77	159.5	143.74	156.39	201.5	178.2	156.48	190.02			526.35	879.14	855.84	882.6	884.33	894.6	916.25
0.54	0.86		334	0.24	534	254470	554	207510	574	132780	594	71010		527.93	18.97		5.7	591.67		3735.98	0.99		865	4265.7			280.23	157.55	156.39	143.6	155.73	197.45	176.11	155.9	187.68			526.23	857.19	854.71	882.33	883.97	893.73	914.21
0.54	0.89		335	0.24	535	253920	555	201640	575	131040	595	70820		530.96	17.36		5.72	733.33		3734.05	0.99		864	4018.78			280.1	152.63	153.78	143.48	155.11	193.81	174.2	155.37	185.52			526.1	853.43	853.84	882.16	883.72	892.99	912.4
0.55	0.91		336	0.24	536	245930	556	200030	576	129020	596	69720		533.98	16.56		5.74	641.67		3732.12	0.99		863	3934.46			279.98	148.29	151.61	143.38	154.55	190.52	172.46	154.88	183.52			525.98	872.99	853.13	882.01	883.5	892.33	910.74
0.55	0.93		337	0.23	537	245170	557	195510	577	127540	597	66770		537.01	16.29		5.76	725		3730.19	0.99		862	4227.57			279.85	148.92	149.81	143.31	154.05	187.54	170.87	154.43	181.66			525.85	876.9	852.48	881.81	883.21	891.63	909.12
0.56	0.96		338	0.23	538	239520	558	192250	578	126190	598	66130		540.03	16.25		5.78	733.33		3728.26	0.99		861	4491.46			279.73	148.58	148.31	143.24	153.56	184.82	169.39	154	179.93			525.73	880.02	851.93	881.59	882.93	890.96	907.6
0.56	1		339	0.23	539	233350	559	189220	579	121210	599	64790		543.05	16.4		5.8	650		3726.33	0.99		860	4512.48			279.6	154.92	147.08	143.17	153.1	182.33	168.02	153.59	178.29			525.6	883.49	851.47	881.38	882.65	890.32	906.16
0.56	1.03		340	0.23	540	232760	560	184520	580	118130	600	62920		546.07	13.35		5.82	666.67		3724.4	0.99		859	4500.5			279.48	163.81	146.03	143.07	152.64	180.02	166.71	153.17	176.73			525.48	868.24	851.09	881.16	882.37	889.7	904.8
0.57	1.06		341	0.22	541	230710	561	182530	581	117780	601	59850		549.08	11.36		5.84	783.33		3722.47	1		858	4414.55			279.35	156.16	145.13	142.93	152.14	177.84	165.44	152.71	175.21			525.35	852.3	850.85	881.01	882.16	889.18	903.59
0.57	1.09		342	0.22	542	225320	562	178500	582	116430	602	59860		552.1	10.84		5.86	733.33		3720.55	1		857	4282.22			279.23	145.87	144.43	142.83	151.71	175.86	164.29	152.31	173.81			525.23	852.46	850.75	880.93	882.03	888.75	902.51
0.58	1.12		343	0.22	543	223730	563	175740	583	113780	603	59650		555.12	8.74		5.88	458.33		3718.62	1		856	4204.74			279.1	146.4	143.92	142.77	151.35	174.07	163.26	151.98	172.54			525.1	852.7	850.7	880.85	881.91	888.34	901.51
0.58	0.75		344	0.22	544	215160	564	172570	584	110710	604	56610		558.13	9.66		5.9	708.33		3716.69	1		855	4104.93			278.98	143.87	143.54	142.72	151	172.42	162.3	151.65	171.34			524.98	847.97	850.72	880.79	881.8	887.97	900.56
0.58	0.99		345	0.21	545	215050	565	169570	585	106510	605	56360		561.15	8.74		5.92	683.33		3714.76	1		854	4036.17			278.85	146.04	143.27	142.68	150.68	170.9	161.41	151.35	170.22			524.85	863.34	850.8	880.75	881.71	887.64	899.7
0.59	1.23		346	0.21	546	210320	566	165130	586	104940	606	54620		564.16	8.65		5.94	750		3712.83	1		853	3921.02			278.73	153.87	143.09	142.63	150.36	169.48	160.56	151.06	169.15			524.73	880.17	850.86	880.66	881.58	887.27	898.84
0.59	1.47		347	0.21	547	205280	567	164750	587	103700	607	53140		567.17	8.32		5.96	566.67		3710.9	1		852	3887.87			278.6	151.84	142.95	142.55	150.02	168.11	159.72	150.73	168.09			524.6	855.96	850.89	880.5	881.39	886.86	897.95
0.6	1.71		348	0.2	548	201330	568	157450	588	101800	608	52750		570.18	7.27		5.98	616.67		3708.97	1		851	4055.15			278.48	151.81	142.88	142.47	149.7	166.84	158.94	150.42	167.1			524.48	824.16	851.05	880.45	881.3	886.56	897.22
0.6	1.84		349	0.2	549	198500	569	155590	589	100000	609	50800		573.19	8.08		6	683.33		3707.04	1		850	4063.52			278.35	151.36	142.88	142.39	149.39	165.66	158.2	150.13	166.15			524.35	837.61	851.36	880.53	881.34	886.41	896.65
0.6	1.97		350	0.2	550	195990	570	152090	590	98090	610	50550		576.2	6.77		6.02	708.33		3705.12	1		849	3963.29			278.23	141.06	142.94	142.32	149.1	164.55	157.5	149.85	165.25			524.23	855.83	851.65	880.56	881.34	886.22	896.07
0.61	2.1		351	0.2	551	192350	571	150100	591	95450	611	49030		579.21	5.08		6.04	700		3703.19	1		848	4002.78			278.1	131.43	143.09	142.3	148.87	163.56	156.9	149.62	164.45			524.1	844.94	851.88	880.53	881.27	885.98	895.46
0.61	2.22		352	0.2	552	188760	572	143980	592	94410	612	47480		582.21	4.81		6.06	675		3701.26	1		847	4090.09			277.98	128.54	143.33	142.33	148.69	162.68	156.37	149.46	163.74			523.98	838.74	852.18	880.54	881.26	885.8	894.92
0.62	2.35		353	0.19	553	187150	573	145120	593	93860	613	47980		585.22	4.98		6.08	583.33		3699.33	1		846	4143.39			277.85	125.5	143.63	142.37	148.55	161.87	155.89	149.32	163.08			523.85	845.49	852.52	880.58	881.27	885.65	894.45
0.62	2.48		354	0.19	554	182890	574	142920	594	91010	614	45440		588.22	5.37		6.1	641.67		3697.4	1		845	4209.85			277.73	128.09	143.97	142.43	148.42	161.13	155.45	149.2	162.46			523.73	851.42	852.84	880.6	881.27	885.5	893.98
0.62	2.51		355	0.19	555	178550	575	139500	595	89740	615	45360		591.23	5.7		6.12	683.33		3695.47	1		844	4332.93			277.6	147.78	144.33	142.48	148.3	160.43	155.03	149.07	161.87			523.6	863.3	853.15	880.6	881.24	885.33	893.51
0.63	2.33		356	0.19	556	175820	576	135400	596	86840	616	44220		594.23	5.79		6.14	758.33		3693.54	1		843	4466.12			277.48	158.68	144.62	142.43	148.08	159.67	154.54	148.86	161.21			523.48	878	853.43	880.56	881.18	885.13	893.03
0.63	2.15		357	0.18	557	171300	577	134060	597	84830	617	42570		597.23	4.93		6.16	583.33		3691.61	1		842	4459.39			277.35	145.64	144.88	142.33	147.81	158.9	154.01	148.59	160.53			523.35	858.64	853.65	880.47	881.06	884.88	892.51
0.64	1.97		358	0.18	558	170340	578	129650	598	84580	618	40900		600.23	5.66		6.18	691.67		3689.69	1		841	4292.86			277.23	133.01	145.22	142.29	147.62	158.23	153.58	148.4	159.93			523.23	843.47	853.96	880.45	881.02	884.72	892.1
0.64	1.79		359	0.18	559	166230	579	127190	599	80820	619	40420		603.23	8.39		6.2	525		3687.76	1		840	4237.98			277.1	141.53	145.65	142.31	147.5	157.66	153.22	148.28	159.43			523.1	877.1	854.33	880.5	881.05	884.63	891.76
0.64	1.7		360	0.18	560	159780	580	124950	600	78800	620	38510		606.22	6.56		6.22	700		3685.83	1		839	4311.95
0.65	1.61		361	0.18	561	160090	581	123300	601	77480	621	38580		609.22	5.63		6.24	808.33		3683.9	1		838	4385.63
0.65	1.52		362	0.17	562	156940	582	119440	602	74910	622	37490		612.22	5.9		6.26	758.33		3681.97	1		837	4300.94
0.65	1.43		363	0.17	563	154490	583	119380	603	74300	623	37270		615.21	8.36		6.28	758.33		3680.04	1		836	4048.15
0.66	1.34		364	0.17	564	150640	584	115280	604	71400	624	35470		618.2	7.51		6.3	725		3678.11	1		835	3973.19
0.66	1.25		365	0.17	565	146590	585	111580	605	70170	625	34840		621.2	7.81		6.32	616.67		3676.18	1		834	3999.08
0.67	0.7		366	0.16	566	146330	586	111010	606	67560	626	34040		624.19	7.74		6.34	691.67		3674.26	1		833	4050.3
0.67	0.78		367	0.16	567	140870	587	108950	607	66820	627	32460		627.18	6.43		6.36	750		3672.33	1		832	4117.03
0.67	0.87		368	0.16	568	138940	588	107150	608	66920	628	32900		630.17	6.29		6.38	558.33		3670.4	1		831	4034.71
0.68	0.95		369	0.16	569	137290	589	103060	609	65960	629	30640		633.15	5.24		6.4	758.33		3668.47	1		830	4007.8
0.68	1.03		370	0.16	570	135830	590	100910	610	60910	630	30740		636.14	6.24		6.42	750		3666.54	1		829	4072.01
0.69	1.21		371	0.15	571	130760	591	100590	611	61860	631	30560		639.13	6.57		6.44	550		3664.61	1		828	4045.15
0.69	1.4		372	0.15	572	128020	592	97740	612	60060	632	28420		642.11	8.8		6.46	808.33		3662.68	1		827	4008.99
0.69	1.58		373	0.15	573	128390	593	95370	613	57130	633	27520		645.1	8.44		6.48	566.67		3660.75	1		826	4172.79
0.7	1.77		374	0.15	574	121790	594	94130	614	56440	634	28250		648.08	8.01		6.5	725		3658.83	1		825	4364.33
0.7	1.95		375	0.15	575	120310	595	91940	615	55930	635	26830		651.06	6.64		6.52	641.67		3656.9	1		824	4455.14
0.71	2.13		376	0.14	576	116800	596	90740	616	54020	636	25860		654.04	5.67		6.54	875		3654.97	1		823	4552.18
0.71	2.09		377	0.14	577	115650	597	88470	617	51950	637	24690		657.02	3.47		6.56	616.67		3653.04	1		822	4469.13
0.71	2.05		378	0.14	578	112470	598	85920	618	50360	638	23930		660	5.19		6.58	766.67		3651.11	1		821	4276.93
0.72	2.23		379	0.14	579	109980	599	84200	619	49880	639	23550		662.98	6.89		6.6	608.33		3649.18	1		820	4113.42
0.72	2.4		380	0.14	580	109630	600	82130	620	47970	640	23700		665.95	6.67		6.62	666.67		3647.25	1		819	4029.25
0.73	2.57		381	0.13	581	107240	601	79730	621	47190	641	22010		668.93	6.48		6.64	700		3645.32	1		818	4128.48
0.73	2.56		382	0.13	582	103510	602	77610	622	44890	642	21090		671.9	7.62		6.66	608.33		3643.4	1		817	4336.49
0.73	2.54		383	0.13	583	100160	603	76250	623	44930	643	22000		674.87	6.5		6.68	666.67		3641.47	1		816	4431.37
0.74	2.52		384	0.13	584	99740	604	72370	624	44350	644	20910		677.84	5.6		6.7	691.67		3639.54	1		815	4252.55
0.74	2.5		385	0.13	585	98230	605	71260	625	43430	645	20020		680.82	5.45		6.72	541.67		3637.61	1		814	4107.97
0.75	2.48		386	0.13	586	97120	606	71600	626	41200	646	19310		683.79	5.38		6.74	733.33		3635.68	0.99		813	4248.93
0.75	2.47		387	0.12	587	92810	607	68350	627	39760	647	18490		686.75	3.98		6.76	591.67		3633.75	0.99		812	4502
0.75	1.84		388	0.12	588	91960	608	66030	628	39320	648	17650		689.72	2.66		6.78	583.33		3631.82	0.99		811	4617.46
0.76	1.21		389	0.12	589	89280	609	64280	629	38200	649	17140		692.69	1.88		6.8	633.33		3629.89	0.99		810	4536.05
0.76	1.06		390	0.12	590	86310	610	64670	630	37150	650	17610		695.65	1.33		6.82	683.33		3627.97	0.99		809	4541.97
0.77	0.91		391	0.12	591	86060	611	64000	631	35210	651	16920		698.62	3.44		6.84	650		3626.04	0.99		808	4689.55
0.77	0.76		392	0.12	592	82620	612	59580	632	34180	652	16890		701.58	4.76		6.86	808.33		3624.11	0.99		807	4679.95
0.77	0.77		393	0.11	593	82780	613	59650	633	33750	653	16000		704.54	5.6		6.88	825		3622.18	0.99		806	4473.12
0.78	0.78		394	0.11	594	81700	614	56460	634	33410	654	14660		707.51	7.56		6.9	558.33		3620.25	0.99		805	4249
0.78	0.78		395	0.11	595	78080	615	56560	635	33340	655	14870		710.47	7.86		6.92	650		3618.32	0.99		804	4245.99
0.79	0.79		396	0.11	596	75900	616	54350	636	31450	656	14030		713.42	8.26		6.94	675		3616.39	0.99		803	4501.1
0.79	0.8		397	0.11	597	75210	617	53410	637	29690	657	14220		716.38	8.74		6.96	691.67		3614.46	0.99		802	4638.92
0.79	0.8		398	0.11	598	71910	618	51850	638	30100	658	13230		719.34	7.48		6.98	625		3612.54	0.99		801	4367.62
0.8	0.55		399	0.1	599	70250	619	51160	639	28910	659	13620		722.3	7.11		7	716.67		3610.61	0.99		800	4136.34
0.8	0.3		400	0.1	600	69690	620	49860	640	28280	660	12950		725.25	5.47		7.02	566.67		3608.68	0.98		799	4325.61
0.81	0.35		401	0.1	601	66910	621	48220	641	27130	661	12820		728.2	6.13		7.04	833.33		3606.75	0.98		798	4442.61
0.81	0.39		402	0.1	602	66610	622	46040	642	26940	662	12130		731.16	9.15		7.06	791.67		3604.82	0.98		797	4407.45
0.81	0.44		403	0.1	603	65270	623	45270	643	26550	663	12340		734.11	9.24		7.08	591.67		3602.89	0.98		796	4560.78
0.82	0.58		404	0.1	604	63280	624	44120	644	25650	664	11500		737.06	8.69		7.1	691.67		3600.96	0.98		795	4628.02
0.82	0.72		405	0.1	605	61660	625	42050	645	24220	665	11400		740.01	10.59		7.12	566.67		3599.03	0.98		794	4409.84
0.83	0.87		406	0.09	606	60090	626	42510	646	24350	666	11060		742.96	12.92		7.14	641.67		3597.11	0.98		793	4169.28
0.83	1.01		407	0.09	607	59610	627	40930	647	23690	667	10440		745.91	15.53		7.16	775		3595.18	0.98		792	4048.38
0.83	1.15		408	0.09	608	57580	628	38430	648	22590	668	10220		748.85	18.53		7.18	591.67		3593.25	0.98		791	4036.82
0.84	1.3		409	0.09	609	55010	629	39270	649	21920	669	10300		751.8	20.59		7.2	575		3591.32	0.98		790	4083.92
0.84	1.41		410	0.09	610	54530	630	37360	650	20610	670	9120		754.74	21.19		7.22	633.33		3589.39	0.98		789	4050.56
0.85	1.52		411	0.09	611	53570	631	35820	651	20080	671	8890		757.68	24.86		7.24	750		3587.46	0.98		788	3954.02
0.85	1.79		412	0.09	612	51900	632	35380	652	19120	672	9180		760.63	26.47		7.26	708.33		3585.53	0.98		787	3912.81
0.85	2.06		413	0.08	613	49930	633	33730	653	18930	673	8650		763.57	27.5		7.28	725		3583.6	0.98		786	3990
0.86	2.33		414	0.08	614	49550	634	33290	654	19170	674	8730		766.51	28.13		7.3	716.67		3581.68	0.98		785	4222.01
[truncated: 2,885 more rows]

## Sheet: Supplementary Fig 2
(H2O2-mM,FeCl2-mM)	Cumulative .OH production (uM)					% degraded
[truncated: 8 more rows]

[truncated: 10 more sheets: Supplementary Fig 4, Supplementary Fig 5, Supplementary Fig 6, Supplementary Fig 7, Supplementary Fig 8, Supplementary Fig 9, Supplementary Fig 10, Supplementary Fig 11, Supplementary Fig 12, Supplementary Fig 13]
